# Supplementary material for: Bioactivity of Farnesyltransferase Inhibitors Against Entamoeba histolytica and Schistosoma mansoni
Source: Front Cell Infect Microbiol. 2019 May 29;9:180. doi: 10.3389/fcimb.2019.00180 (PMC6548881; doi:10.3389/fcimb.2019.00180)
Supplement: Supplementary Table 2 — Chemical structures of tipifarnib analogs and their activity against S. mansoni somules and adults. [file Table_2.XLSX]

## Sheet: __JChemStructureSheet
Hash	StructureStringLength	StructureStringFormat	StructureString
67E53E60BA229BAD1DADB394C35F37B2	1	cxsmiles	JChemExcelUAAAAB+LCAAAAAAABADtvQdgHEmWJSYvbcp7f0r1StfgdKEIgGATJNiQQBDswYjN5pLsHWlHIymrKoHKZVZlXWYWQMztnbz33nvvvffee++997o7nU4n99//P1xmZAFs9s5K2smeIYCqyB8/fnwfPyJOvjzZOtn97OQF/W/35A7/fvIZfVbeOdn67GSX/j25Q//Jx3sv8NfWZ1/e4Tb3pO0z/HXvzsneZye7/w8BBUJTUAAAAA==
4A309829C799F0E60DB35C2403464B17	1	cxsmiles	JChemExcelTQAAAB+LCAAAAAAABADtvQdgHEmWJSYvbcp7f0r1StfgdKEIgGATJNiQQBDswYjN5pLsHWlHIymrKoHKZVZlXWYWQMztnbz33nvvvffee++997o7nU4n99//P1xmZAFs9s5K2smeIYCqyB8/fnwfPyJOTk6+PNk62f3s5AX9b/fkDv9+8hl9Vt6hH7t3+O89fIC/Xmyd3DnZ+uxLfLenTbktfXny/wAZYhlCTQAAAA==
10E9927840F4D4963ABD8829A04F3C5F	1	cxsmiles	JChemExcelQwAAAB+LCAAAAAAABADtvQdgHEmWJSYvbcp7f0r1StfgdKEIgGATJNiQQBDswYjN5pLsHWlHIymrKoHKZVZlXWYWQMztnbz33nvvvffee++997o7nU4n99//P1xmZAFs9s5K2smeIYCqyB8/fnwfPyJOXuyefPbi5LOT3ZOtL+9snex+dkJ/bJ2Ud/DZHf1778XJ1mdf3uFv7vEn9L97J3dO9j472f1/AIFxghRDAAAA
BD65A168135403E30E2107555878E30B	1	cxsmiles	JChemExcelQwAAAB+LCAAAAAAABADtvQdgHEmWJSYvbcp7f0r1StfgdKEIgGATJNiQQBDswYjN5pLsHWlHIymrKoHKZVZlXWYWQMztnbz33nvvvffee++997o7nU4n99//P1xmZAFs9s5K2smeIYCqyB8/fnwfPyJOXuyefPbi5LOT3ZOtL+9snex+dkJ/fLl7h3/b++xkC9/debF1cudk67Mv79Bfe9qIvirvfHay+/8AAShN90MAAAA=
B47B6AEA5AF0FDFE645BDC7B21025B03	1	cxsmiles	JChemExcelPAAAAB+LCAAAAAAABADtvQdgHEmWJSYvbcp7f0r1StfgdKEIgGATJNiQQBDswYjN5pLsHWlHIymrKoHKZVZlXWYWQMztnbz33nvvvffee++997o7nU4n99//P1xmZAFs9s5K2smeIYCqyB8/fnwfPyJOTk62XtzZOtn97OQF/W/35A5+Pdn77GTr5LOT3TsvtuiTrc++vEN/7fFX9L+tk/LOZye7/w8YlMENPAAAAA==
760E5E3AE9A1AF5E22DCFC5780F5664B	1	cxsmiles	JChemExcelRAAAAB+LCAAAAAAABADtvQdgHEmWJSYvbcp7f0r1StfgdKEIgGATJNiQQBDswYjN5pLsHWlHIymrKoHKZVZlXWYWQMztnbz33nvvvffee++997o7nU4n99//P1xmZAFs9s5K2smeIYCqyB8/fnwfPyJOXuyefHby4rOT3ZOtF3e2Tnb5D/rwDn492fvsZIu+373zYos+2frsyzv01x5/Rf/bOinvfHay+/8A8YPob0QAAAA=
AED80D955870C230A10DDE2DD1FD918A	1	cxsmiles	JChemExcelRAAAAB+LCAAAAAAABADtvQdgHEmWJSYvbcp7f0r1StfgdKEIgGATJNiQQBDswYjN5pLsHWlHIymrKoHKZVZlXWYWQMztnbz33nvvvffee++997o7nU4n99//P1xmZAFs9s5K2smeIYCqyB8/fnwfPyJOXuyefHby4rOT3ZOtL+9snezyH/ThHfx6svfZyRZ9v3vnxRZ9svXZl3forz3+iv63dVLe+exk9/8BJpB9ckQAAAA=
1DDC4A79B371489D14B30772A2927C8D	1	cxsmiles	JChemExcelOAAAAB+LCAAAAAAABADtvQdgHEmWJSYvbcp7f0r1StfgdKEIgGATJNiQQBDswYjN5pLsHWlHIymrKoHKZVZlXWYWQMztnbz33nvvvffee++997o7nU4n99//P1xmZAFs9s5K2smeIYCqyB8/fnwfPyJOXuyefPbi5LOT3ZOtF3dOdj87Odn77GQLH9x5sXVy52Trsy/v0F97/BX9b+ukvPPZye7/AxCqsyA4AAAA
AD1529BFE4A94DD0B1E18673800033C2	1	cxsmiles	JChemExcelOQAAAB+LCAAAAAAABADtvQdgHEmWJSYvbcp7f0r1StfgdKEIgGATJNiQQBDswYjN5pLsHWlHIymrKoHKZVZlXWYWQMztnbz33nvvvffee++997o7nU4n99//P1xmZAFs9s5K2smeIYCqyB8/fnwfPyJOvjzZOtn97OQF/W/35A5+Pdn7jD777GT3zost+mTrsy/v0F97/BX9b+ukvPPZye7/A23rheA5AAAA
B4D3D44386485C5017233AE2D23A9BDD	1	cxsmiles	JChemExcelOAAAAB+LCAAAAAAABADtvQdgHEmWJSYvbcp7f0r1StfgdKEIgGATJNiQQBDswYjN5pLsHWlHIymrKoHKZVZlXWYWQMztnbz33nvvvffee++997o7nU4n99//P1xmZAFs9s5K2smeIYCqyB8/fnwfPyJOXuyefPbi5LOT3ZOtL++c7H52Qr/vvdg6uXOy9Rl98NnJ1sk9/pB+Ke98dnLvzsneZye7/w9QL8AUOAAAAA==
E9D32C5348A565E41397D93C510D588E	1	cxsmiles	JChemExcelRQAAAB+LCAAAAAAABADtvQdgHEmWJSYvbcp7f0r1StfgdKEIgGATJNiQQBDswYjN5pLsHWlHIymrKoHKZVZlXWYWQMztnbz33nvvvffee++997o7nU4n99//P1xmZAFs9s5K2smeIYCqyB8/fnwfPyJOXuyefPbi5LOT3ZOtF3e2TnY/O6E/tk7KO/jsDv+9hw/w14utkzsnW599ie/2tOmLz052/x9+8GikRQAAAA==
6E19D5916534A81BC30C80638FEB306C	1	cxsmiles	JChemExcelRQAAAB+LCAAAAAAABADtvQdgHEmWJSYvbcp7f0r1StfgdKEIgGATJNiQQBDswYjN5pLsHWlHIymrKoHKZVZlXWYWQMztnbz33nvvvffee++997o7nU4n99//P1xmZAFs9s5K2smeIYCqyB8/fnwfPyJOXuyefPbi5LOT3ZOtL+9snex+dkJ/bJ2Ud/DZHf57Dx/grxdbJ3dOtj77Et/tadMXn53s/j8aIsK8RQAAAA==
720482FC1D9B35B07531A1E11B300FDC	1	cxsmiles	JChemExcelSAAAAB+LCAAAAAAABADtvQdgHEmWJSYvbcp7f0r1StfgdKEIgGATJNiQQBDswYjN5pLsHWlHIymrKoHKZVZlXWYWQMztnbz33nvvvffee++997o7nU4n99//P1xmZAFs9s5K2smeIYCqyB8/fnwfPyJOXuyefPbi5LOT3ZOtF3e2TnY/O6E/tk7KO/jsDv+9hw/w14utkzsnW599ie/2tOnJ1pd3PjvZ/X8AnZ5TMkgAAAA=
705D07CEDF47376FA671033647473B86	1	cxsmiles	JChemExcelSQAAAB+LCAAAAAAABADtvQdgHEmWJSYvbcp7f0r1StfgdKEIgGATJNiQQBDswYjN5pLsHWlHIymrKoHKZVZlXWYWQMztnbz33nvvvffee++997o7nU4n99//P1xmZAFs9s5K2smeIYCqyB8/fnwfPyJOvjzZOtn97OQF/W/35A7/fvIZfVbeoR+7d/jvPXyAv15sndw52frsS3y3p01Ptr6889nJ7v8D9nSM2UkAAAA=
67063F8DED28AC73B2425800259D7D91	1	cxsmiles	JChemExcelSAAAAB+LCAAAAAAABADtvQdgHEmWJSYvbcp7f0r1StfgdKEIgGATJNiQQBDswYjN5pLsHWlHIymrKoHKZVZlXWYWQMztnbz33nvvvffee++997o7nU4n99//P1xmZAFs9s5K2smeIYCqyB8/fnwfPyJOXuyefPbi5LOT3ZOtL+9snex+dkJ/bJ2Ud/DZHf57Dx/grxdbJ3dOtj77Et/taVO89tnJ7v8DEhCA+EgAAAA=
E6AAAD933FEAC9167DF39666D905BE5D	1	cxsmiles	JChemExcelRAAAAB+LCAAAAAAABADtvQdgHEmWJSYvbcp7f0r1StfgdKEIgGATJNiQQBDswYjN5pLsHWlHIymrKoHKZVZlXWYWQMztnbz33nvvvffee++997o7nU4n99//P1xmZAFs9s5K2smeIYCqyB8/fnwfPyJOvjzZOtn9jH58drJ7h399Qf/bPbmDX0/2PqOv8c2LLfpk67Mv79Bfe/wV/W/rpLzz2cnu/wO54XjyRAAAAA==
A228F3D3243CB402C1AA94474C5DE5E8	1	cxsmiles	JChemExcelQwAAAB+LCAAAAAAABADtvQdgHEmWJSYvbcp7f0r1StfgdKEIgGATJNiQQBDswYjN5pLsHWlHIymrKoHKZVZlXWYWQMztnbz33nvvvffee++997o7nU4n99//P1xmZAFs9s5K2smeIYCqyB8/fnwfPyJOXuyefPbi5LOT3ZOtL+9snex+dvIl/rqD3072PjvZ4r9ebJ3cOdn67Ms79Ncef0X/2zop73x2svv/AGXX9K1DAAAA
D059FA289FC0475DBDB384EE36DF0BC6	1	cxsmiles	JChemExcelQwAAAB+LCAAAAAAABADtvQdgHEmWJSYvbcp7f0r1StfgdKEIgGATJNiQQBDswYjN5pLsHWlHIymrKoHKZVZlXWYWQMztnbz33nvvvffee++997o7nU4n99//P1xmZAFs9s5K2smeIYCqyB8/fnwfPyJOXuyefPbi5LOT3ZOtF3e2TnY/O/kSf93Bbyd7n51s8V8vtk7unGx99uUd+muPv6L/bZ2Udz472f1/AHVk949DAAAA
2D3174568693E8F07B8363B5AE1773B7	1	cxsmiles	JChemExcelRAAAAB+LCAAAAAAABADtvQdgHEmWJSYvbcp7f0r1StfgdKEIgGATJNiQQBDswYjN5pLsHWlHIymrKoHKZVZlXWYWQMztnbz33nvvvffee++997o7nU4n99//P1xmZAFs9s5K2smeIYCqyB8/fnwfPyJOXuyefPbi5LOT3ZOtL+9snex+dvLiM3x4B7/S53svtuj3rc++vEN/bJ3cow+3Tso7/N29Oyd7n53s/j+fhow6RAAAAA==
104439A5B7C517FFAE60EDD568B3A9A8	1	cxsmiles	JChemExcelRAAAAB+LCAAAAAAABADtvQdgHEmWJSYvbcp7f0r1StfgdKEIgGATJNiQQBDswYjN5pLsHWlHIymrKoHKZVZlXWYWQMztnbz33nvvvffee++997o7nU4n99//P1xmZAFs9s5K2smeIYCqyB8/fnwfPyJOvjzZOtn97OQF/W/35A7/fvIZfVbeoR+7d/jvPXyAv15sndw52frsS3y3h6++xMf/D838APhEAAAA
8B7F980D6300CFA008106B659B75B547	1	cxsmiles	JChemExcelQwAAAB+LCAAAAAAABADtvQdgHEmWJSYvbcp7f0r1StfgdKEIgGATJNiQQBDswYjN5pLsHWlHIymrKoHKZVZlXWYWQMztnbz33nvvvffee++997o7nU4n99//P1xmZAFs9s5K2smeIYCqyB8/fnwfPyJOXuyefPbi5LOT3ZOtL+9snex+dkJ/bJ2Ud/DZHf57Dx/grxdbJ3dOtj77Et/t4asv8fH/A9jCQLlDAAAA
88D61ED3B73A46F779F6D27DEE2BFA49	1	cxsmiles	JChemExcelQwAAAB+LCAAAAAAABADtvQdgHEmWJSYvbcp7f0r1StfgdKEIgGATJNiQQBDswYjN5pLsHWlHIymrKoHKZVZlXWYWQMztnbz33nvvvffee++997o7nU4n99//P1xmZAFs9s5K2smeIYCqyB8/fnwfPyJOXuyefPbi5LOT3ZOtF3e2TnY/O6E/tk7KO/jsDv+9hw/w14utkzsnW599ie/28NWX+Pj/AchxQ5tDAAAA
F6A4AD7237CAFDE68E74D342218D5A00	1	cxsmiles	JChemExcelQwAAAB+LCAAAAAAABADtvQdgHEmWJSYvbcp7f0r1StfgdKEIgGATJNiQQBDswYjN5pLsHWlHIymrKoHKZVZlXWYWQMztnbz33nvvvffee++997o7nU4n99//P1xmZAFs9s5K2smeIYCqyB8/fnwfPyJOXuyefPbi5LOT3ZOtF3e2TnY/O6E/tk7KO/jsjv6992Lr5M7J1mdf3uEv7/GHr+/dOdn77GT3/wGwM+qdQwAAAA==
2C1DF5F336592CF1A49E6FB10B801DEF	1	cxsmiles	JChemExcelPAAAAB+LCAAAAAAABADtvQdgHEmWJSYvbcp7f0r1StfgdKEIgGATJNiQQBDswYjN5pLsHWlHIymrKoHKZVZlXWYWQMztnbz33nvvvffee++997o7nU4n99//P1xmZAFs9s5K2smeIYCqyB8/fnwfPyJOvjzZOtn97OQF/W/35A7/fvIZfVbeoR+7d/TvvRdbJ3dOtj778g5/eedk77OT3f8HEszbIzwAAAA=
272CD0E5FD4CEF9565E1D37E0167B5DC	1	cxsmiles	JChemExcelOwAAAB+LCAAAAAAABADtvQdgHEmWJSYvbcp7f0r1StfgdKEIgGATJNiQQBDswYjN5pLsHWlHIymrKoHKZVZlXWYWQMztnbz33nvvvffee++997o7nU4n99//P1xmZAFs9s5K2smeIYCqyB8/fnwfPyJOXuyefPbi5LOT3ZOtL+9snex+dkJ/bJ2Ud/DZHf1778XWyZ2Trc++vMNf3jnZ++xk9/8BaddTMDsAAAA=
7066B6B430F4BC528DA728AB17C9209E	1	cxsmiles	JChemExcelRgAAAB+LCAAAAAAABADtvQdgHEmWJSYvbcp7f0r1StfgdKEIgGATJNiQQBDswYjN5pLsHWlHIymrKoHKZVZlXWYWQMztnbz33nvvvffee++997o7nU4n99//P1xmZAFs9s5K2smeIYCqyB8/fnwfPyJOvjzZOtn97OQF/W/35A7/fvIZfVbeoR+7d/jvPXyAv15sndw52frsS3y3p03pzd3/B+WYFkpGAAAA
C1E46DEA2DBDD1697717995FC6BC5C90	1	cxsmiles	JChemExcelTQAAAB+LCAAAAAAABADtvQdgHEmWJSYvbcp7f0r1StfgdKEIgGATJNiQQBDswYjN5pLsHWlHIymrKoHKZVZlXWYWQMztnbz33nvvvffee++997o7nU4n99//P1xmZAFs9s5K2smeIYCqyB8/fnwfPyJOXuyefPbi5LOT3e+d/J6/5/e3XtzZOtn97IQ+2Dop7+DzO/r33outkzsnW599eYe/vMcfcqvPTu7dOdn77GT3/wFqJzUMTQAAAA==
F039FA836C6D7689B6CD0A16CFE31841	1	cxsmiles	JChemExcelRQAAAB+LCAAAAAAABADtvQdgHEmWJSYvbcp7f0r1StfgdKEIgGATJNiQQBDswYjN5pLsHWlHIymrKoHKZVZlXWYWQMztnbz33nvvvffee++997o7nU4n99//P1xmZAFs9s5K2smeIYCqyB8/fnwfPyJOXuyefPbi5LOT3ZOtF3e2TnY/Oznh/+3e0d/3Xmyd3DnZ+uzLO/TH1sk9+nDrpLzD3927c7L32cnu/wOAcJEKRQAAAA==
E37E34D74FBC1DCD00401A19A37B6FD2	1	cxsmiles	JChemExcelSAAAAB+LCAAAAAAABADtvQdgHEmWJSYvbcp7f0r1StfgdKEIgGATJNiQQBDswYjN5pLsHWlHIymrKoHKZVZlXWYWQMztnbz33nvvvffee++997o7nU4n99//P1xmZAFs9s5K2smeIYCqyB8/fnwfPyJOXuyefHby4rOT3ZOtL+9snex+dkJ/b53coX937/Cfe/gbf73Ax1uffYnv9rQlfVXe+exk9/8B2jVbeUgAAAA=
E3F9309ABBE8C11126E162CDCDA3C75F	1	cxsmiles	JChemExcelTAAAAB+LCAAAAAAABADtvQdgHEmWJSYvbcp7f0r1StfgdKEIgGATJNiQQBDswYjN5pLsHWlHIymrKoHKZVZlXWYWQMztnbz33nvvvffee++997o7nU4n99//P1xmZAFs9s5K2smeIYCqyB8/fnwfPyJOvjzZOtn97OQF/W/35A7/fvIZfVbeoR+7d/TvvRdbJ3dOtj778g5/uWe+0nZoelL+P2OBMw5MAAAA
9F87881E12A0BD5EFF23F1C68AF21C4C	1	cxsmiles	JChemExcelSgAAAB+LCAAAAAAABADtvQdgHEmWJSYvbcp7f0r1StfgdKEIgGATJNiQQBDswYjN5pLsHWlHIymrKoHKZVZlXWYWQMztnbz33nvvvffee++997o7nU4n99//P1xmZAFs9s5K2smeIYCqyB8/fnwfPyJOXuyefPbi5LOT3ZOtL+9snex+dkJ/bJ2Ud/DZHf57Dx/grxdbJ3dOtj77Et/taVNui9f/Hyg20txKAAAA
7A9C12A893471C77D9B6DA2E54661F9D	1	cxsmiles	JChemExcelTQAAAB+LCAAAAAAABADtvQdgHEmWJSYvbcp7f0r1StfgdKEIgGATJNiQQBDswYjN5pLsHWlHIymrKoHKZVZlXWYWQMztnbz33nvvvffee++997o7nU4n99//P1xmZAFs9s5K2smeIYCqyB8/fnwfPyJOXuyefPbi5LOT3ZOtF3e2TnY/O6E/tk7KO/jsDv+9hw/w14utkzsnW599ie/2tKm8+uwO/e/Z/wOByNHDTQAAAA==
AE94970A3DF4EECAECA9894969CA4B0D	1	cxsmiles	JChemExcelSQAAAB+LCAAAAAAABADtvQdgHEmWJSYvbcp7f0r1StfgdKEIgGATJNiQQBDswYjN5pLsHWlHIymrKoHKZVZlXWYWQMztnbz33nvvvffee++997o7nU4n99//P1xmZAFs9s5K2smeIYCqyB8/fnwfPyJOXuyefPbi5LOT3ZOtL+9snex+dkJ/bJ2Ud/DZHf57Dx/grxdbJ3dOtj77Et/taVNu+9nJ7v8DS5dRC0kAAAA=
2552E0396F8D1D8C9236784ED2330B5C	1	cxsmiles	JChemExcelTAAAAB+LCAAAAAAABADtvQdgHEmWJSYvbcp7f0r1StfgdKEIgGATJNiQQBDswYjN5pLsHWlHIymrKoHKZVZlXWYWQMztnbz33nvvvffee++997o7nU4n99//P1xmZAFs9s5K2smeIYCqyB8/fnwfPyJOXuyefPbi5LOT3ZOtL+9snex+dkJ/bJ2Ud+ifO/TxHf1o7wX9fbL12Zd3+Pt7/CE3/Ozk3p2Tvc9Odv8fzrgfpEwAAAA=
68BE74EFFED32D58C2F9F83BC83B0259	1	cxsmiles	JChemExcelRAAAAB+LCAAAAAAABADtvQdgHEmWJSYvbcp7f0r1StfgdKEIgGATJNiQQBDswYjN5pLsHWlHIymrKoHKZVZlXWYWQMztnbz33nvvvffee++997o7nU4n99//P1xmZAFs9s5K2smeIYCqyB8/fnwfPyJOXuyefPbi5LOT3ZOtF3e2TnY/O3nxGT68g1/p870XW/T71mdf3qE/tk7u0YdbJ+Ud/u7enZO9z052/x9IlRknRAAAAA==
5BF18C6D85CF9BF4DD87B9C4178F8E12	1	cxsmiles	JChemExcelRAAAAB+LCAAAAAAABADtvQdgHEmWJSYvbcp7f0r1StfgdKEIgGATJNiQQBDswYjN5pLsHWlHIymrKoHKZVZlXWYWQMztnbz33nvvvffee++997o7nU4n99//P1xmZAFs9s5K2smeIYCqyB8/fnwfPyJOvjzZOtn97OQF/W/35A7/fvIZfVbeoR+7d/jvPXyAv15sndw52frsS3y3p01f7/4/aJG9okQAAAA=
463DB8F9EB001630B3A04C5E43680C3F	1	cxsmiles	JChemExcelOwAAAB+LCAAAAAAABADtvQdgHEmWJSYvbcp7f0r1StfgdKEIgGATJNiQQBDswYjN5pLsHWlHIymrKoHKZVZlXWYWQMztnbz33nvvvffee++997o7nU4n99//P1xmZAFs9s5K2smeIYCqyB8/fnwfPyJOXuyefPbi5LOT3ZOtF3e2TnY/O6E/tk7KO/jsjv6992Lr5M7J1mdf3uEv75zsfXay+/8ADNwqWTsAAAA=
54EF52FCDCDEB814258DFF091F5F72DD	1	cxsmiles	JChemExcelSwAAAB+LCAAAAAAABADtvQdgHEmWJSYvbcp7f0r1StfgdKEIgGATJNiQQBDswYjN5pLsHWlHIymrKoHKZVZlXWYWQMztnbz33nvvvffee++997o7nU4n99//P1xmZAFs9s5K2smeIYCqyB8/fnwfPyJOvjzZOtn97ORkj/7P/9t7vXuHP3pB/9s9ucPf0scvtuj3rc++vEN/bJ3c4w+3nuGve3fw9u7/A+LudUdLAAAA
147EE0A1C3B4A8DF03B6BC257116B67C	1	cxsmiles	JChemExcelSgAAAB+LCAAAAAAABADtvQdgHEmWJSYvbcp7f0r1StfgdKEIgGATJNiQQBDswYjN5pLsHWlHIymrKoHKZVZlXWYWQMztnbz33nvvvffee++997o7nU4n99//P1xmZAFs9s5K2smeIYCqyB8/fnwfPyJOvjzZOtn97OTkM/pZ3qEfu3fMB3svtk7unGx99uUd/vaetHqGv+7dOdlDU7R8wf/b/X8Axq+utUoAAAA=
726ABF11D9E5130CC2DE012D5B950E83	1	cxsmiles	JChemExcelRQAAAB+LCAAAAAAABADtvQdgHEmWJSYvbcp7f0r1StfgdKEIgGATJNiQQBDswYjN5pLsHWlHIymrKoHKZVZlXWYWQMztnbz33nvvvffee++997o7nU4n99//P1xmZAFs9s5K2smeIYCqyB8/fnwfPyJOXuyefPbi5LOT3ZOtL+9snex+dnLC/9u9o7/vvdg6uXOy9dmXd+iPrZN79OHWSXmHv7t352Tvs5Pd/wfkojsSRQAAAA==
A0FB85C9A24DB60B10F1AC48F9331704	1	cxsmiles	JChemExcelRQAAAB+LCAAAAAAABADtvQdgHEmWJSYvbcp7f0r1StfgdKEIgGATJNiQQBDswYjN5pLsHWlHIymrKoHKZVZlXWYWQMztnbz33nvvvffee++997o7nU4n99//P1xmZAFs9s5K2smeIYCqyB8/fnwfPyJOvjzZOtn97OQF/W/35A5+f3Eiv+Pjk73P6PvPTnbvvNiiT7Y++/IO/bXHX9H/tk7KO5+d7P4/c44N8EUAAAA=
1397FF123FE8A668FBC94C8DC6117394	1	cxsmiles	JChemExcelRQAAAB+LCAAAAAAABADtvQdgHEmWJSYvbcp7f0r1StfgdKEIgGATJNiQQBDswYjN5pLsHWlHIymrKoHKZVZlXWYWQMztnbz33nvvvffee++997o7nU4n99//P1xmZAFs9s5K2smeIYCqyB8/fnwfPyJOvjzZOtn97OQF/W/35I7/O349+exk78UW/b712Zd36I+tk3v04dZJeYe/u3fnZO+zk93/B0oiEFdFAAAA
09A86D127F48F1B0FC2282BA6112F1E0	1	cxsmiles	JChemExcelTQAAAB+LCAAAAAAABADtvQdgHEmWJSYvbcp7f0r1StfgdKEIgGATJNiQQBDswYjN5pLsHWlHIymrKoHKZVZlXWYWQMztnbz33nvvvffee++997o7nU4n99//P1xmZAFs9s5K2smeIYCqyB8/fnwfPyJOvjzZOtn97OQF/W/35A7/fvLZyd6LrZM7J1uffXmH/tg6uccfbj3DX/funOx9drJ7x7Q84R/02Yvd/wehqRN8TQAAAA==
D0328FA11EAB7303949B4B2ACEB6BF03	1	cxsmiles	JChemExcelSgAAAB+LCAAAAAAABADtvQdgHEmWJSYvbcp7f0r1StfgdKEIgGATJNiQQBDswYjN5pLsHWlHIymrKoHKZVZlXWYWQMztnbz33nvvvffee++997o7nU4n99//P1xmZAFs9s5K2smeIYCqyB8/fnwfPyJOvjzZ/ezkZIv+/9nJ7h3948s7L7ZO7pzs0Uf08Rb9f+/OydaXJ3e20OAF/W/3RNri2/IO3v1/AJfA85xKAAAA
5F369002F00C9327F3515909EE5EFBD9	1	cxsmiles	JChemExcelSQAAAB+LCAAAAAAABADtvQdgHEmWJSYvbcp7f0r1StfgdKEIgGATJNiQQBDswYjN5pLsHWlHIymrKoHKZVZlXWYWQMztnbz33nvvvffee++997o7nU4n99//P1xmZAFs9s5K2smeIYCqyB8/fnwfPyJOTk52Pzs5+exki/6/e+dk68s7W/TJC/rrxe7JHf5yz3z7Yos+2frsyzv0156+R1+Vdz472f1/ADcOGURJAAAA
302339BB4821C54EB948FECB348A3CC8	1	cxsmiles	JChemExcelTwAAAB+LCAAAAAAABADtvQdgHEmWJSYvbcp7f0r1StfgdKEIgGATJNiQQBDswYjN5pLsHWlHIymrKoHKZVZlXWYWQMztnbz33nvvvffee++997o7nU4n99//P1xmZAFs9s5K2smeIYCqyB8/fnwfPyJOXuyefHby4rOT3ZOtL+9snex+dkJ/b9H/d++cbD27Q/97doc/3TMfv9g6oa8++/IO/bWnL9BX5Z3PTnb/HwSyT2BPAAAA
54646AA48A3D8A9F92141921BF1ED933	1	cxsmiles	JChemExcelTAAAAB+LCAAAAAAABADtvQdgHEmWJSYvbcp7f0r1StfgdKEIgGATJNiQQBDswYjN5pLsHWlHIymrKoHKZVZlXWYWQMztnbz33nvvvffee++997o7nU4n99//P1xmZAFs9s5K2smeIYCqyB8/fnwfPyJOTr482TrZ/ezkBf1v9+QO/37yGX1W3qEfu3f47z18gL9ebJ3cOdn67Et8t6dNuS19efL/AEz3eK5MAAAA
527B20F0ADBD0F53BC5E705B0EEE7BA9	1	cxsmiles	JChemExcelTQAAAB+LCAAAAAAABADtvQdgHEmWJSYvbcp7f0r1StfgdKEIgGATJNiQQBDswYjN5pLsHWlHIymrKoHKZVZlXWYWQMztnbz33nvvvffee++997o7nU4n99//P1xmZAFs9s5K2smeIYCqyB8/fnwfPyJOXuyefPbi5LOT3ZOtF3e2TnY/O6E/tk7KO/jsjv6992Lr5M7J1mdf3uEv98xXeyf8NT5A8/8HfFdbb00AAAA=
97B83D402F50A970AB5144A619E2572A	1	cxsmiles	JChemExcelSQAAAB+LCAAAAAAABADtvQdgHEmWJSYvbcp7f0r1StfgdKEIgGATJNiQQBDswYjN5pLsHWlHIymrKoHKZVZlXWYWQMztnbz33nvvvffee++997o7nU4n99//P1xmZAFs9s5K2smeIYCqyB8/fnwfPyJOvjzZ/ezkZIv+/9nJ7h3948s7L7ZO7pzs0Uf08Rb9f+/OydaLO1v4/gX9b/dEmuLL8g5e/X8AuZLqHkkAAAA=
49A5451786C05955069EB6685FED29F3	1	cxsmiles	JChemExcelSQAAAB+LCAAAAAAABADtvQdgHEmWJSYvbcp7f0r1StfgdKEIgGATJNiQQBDswYjN5pLsHWlHIymrKoHKZVZlXWYWQMztnbz33nvvvffee++997o7nU4n99//P1xmZAFs9s5K2smeIYCqyB8/fnwfPyJOTk52Pzs5+exki/6/e+dk68WdLfrkBf31YvfkDn+5Z759sUWfbH325R36a0/fo6/KO5+d7P4/4B2MWUkAAAA=
2D95F850401357E6E134A4F896343945	1	cxsmiles	JChemExcelSQAAAB+LCAAAAAAABADtvQdgHEmWJSYvbcp7f0r1StfgdKEIgGATJNiQQBDswYjN5pLsHWlHIymrKoHKZVZlXWYWQMztnbz33nvvvffee++997o7nU4n99//P1xmZAFs9s5K2smeIYCqyB8/fnwfPyJOvjzZ/ezkZIv+/9nJ7h3948s7L7ZO7pzs0Uf08Rb9f+/OydaXd7bw/Qv63+6JNMWX5R28+v8AnUvtfUkAAAA=
8B4B66D12EDA5FD1C912C1AD10D70F00	1	cxsmiles	JChemExcelTAAAAB+LCAAAAAAABADtvQdgHEmWJSYvbcp7f0r1StfgdKEIgGATJNiQQBDswYjN5pLsHWlHIymrKoHKZVZlXWYWQMztnbz33nvvvffee++997o7nU4n99//P1xmZAFs9s5K2smeIYCqyB8/fnwfPyJOXuyefPbi5LOT3e+d/J7f33pxZ+tk97MT+nvrpLyDj+/o33svtk7unGx99uUd/vIef8itPju5d+dk77OT3f8HCX7pS0wAAAA=
BC7BE9F665356B3BC2AF345F5405A7AD	1	cxsmiles	JChemExcelTgAAAB+LCAAAAAAABADtvQdgHEmWJSYvbcp7f0r1StfgdKEIgGATJNiQQBDswYjN5pLsHWlHIymrKoHKZVZlXWYWQMztnbz33nvvvffee++997o7nU4n99//P1xmZAFs9s5K2smeIYCqyB8/fnwfPyJOvjzZOtn97OQF/W/35A7/fvIZfVbeoR+7d/jvPXyAv15sndw52frsS3y3p03xxcnWszv0v2f/D6t3rq9OAAAA
DF2A9AB719B36F024B916889ED3277E3	1	cxsmiles	JChemExcelSwAAAB+LCAAAAAAABADtvQdgHEmWJSYvbcp7f0r1StfgdKEIgGATJNiQQBDswYjN5pLsHWlHIymrKoHKZVZlXWYWQMztnbz33nvvvffee++997o7nU4n99//P1xmZAFs9s5K2smeIYCqyB8/fnwfPyJOvjzZ/ezk5LOTLfr/7pcnd0626J8tfPiC/rdLH8j3ey+28OVnX97hxvfkpWf4696dk73PTnb/HyeeWOZLAAAA
CB9E67EE1E44A490A56272D87F25FB11	1	cxsmiles	JChemExcelSgAAAB+LCAAAAAAABADtvQdgHEmWJSYvbcp7f0r1StfgdKEIgGATJNiQQBDswYjN5pLsHWlHIymrKoHKZVZlXWYWQMztnbz33nvvvffee++997o7nU4n99//P1xmZAFs9s5K2smeIYCqyB8/fnwfPyJOvjzZOtn97OQF/W/35A7/fvIZfVbeoR+7d/jvPXyAv15sndw52frsS3y3p0257Wcnu/8PTr0XrEoAAAA=
42C5924520C8DD79A5A83491675A1926	1	cxsmiles	JChemExcelPAAAAB+LCAAAAAAABADtvQdgHEmWJSYvbcp7f0r1StfgdKEIgGATJNiQQBDswYjN5pLsHWlHIymrKoHKZVZlXWYWQMztnbz33nvvvffee++997o7nU4n99//P1xmZAFs9s5K2smeIYCqyB8/fnwfPyJOTk62vryzdbL72ckL+t/uyR38erL32cnWyWcnu3debNEnW599eYf+2uOv6H9bJ+Wdz052/x/Ph1QQPAAAAA==
AA974DBFE5612C45F2C423E36613986B	1	cxsmiles	JChemExcelTQAAAB+LCAAAAAAABADtvQdgHEmWJSYvbcp7f0r1StfgdKEIgGATJNiQQBDswYjN5pLsHWlHIymrKoHKZVZlXWYWQMztnbz33nvvvffee++997o7nU4n99//P1xmZAFs9s5K2smeIYCqyB8/fnwfPyJOvjzZOtn97OQF/W/35A7/fvLZyd4L/nGy99nJ7h372dbJnZOtz768Q39sndzjD7ee4a97d7jl/wOdkJzUTQAAAA==
90419C45D93A90A334A2C2F737FCEF79	1	cxsmiles	JChemExcelRgAAAB+LCAAAAAAABADtvQdgHEmWJSYvbcp7f0r1StfgdKEIgGATJNiQQBDswYjN5pLsHWlHIymrKoHKZVZlXWYWQMztnbz33nvvvffee++997o7nU4n99//P1xmZAFs9s5K2smeIYCqyB8/fnwfPyJOvjzZOtn97OQF/W/35A7/fvIZfVbeoR+7d/TvvRdbJ3dOtj778g5/eY8/pP/du3Oy99nJ7v8DlZB9yUYAAAA=
C7D61D805C5E3777971F338B912E11FA	1	cxsmiles	JChemExcelSAAAAB+LCAAAAAAABADtvQdgHEmWJSYvbcp7f0r1StfgdKEIgGATJNiQQBDswYjN5pLsHWlHIymrKoHKZVZlXWYWQMztnbz33nvvvffee++997o7nU4n99//P1xmZAFs9s5K2smeIYCqyB8/fnwfPyJOvjzZOtn97MXJZyevd+/g1xP6deukvEM/du/o33svtk7unGx99uUd/vKeNHqGv+7dOdn77GT3/wGuRp6ZSAAAAA==
98CA8080E72DBC93BE441E709582BF0E	1	cxsmiles	JChemExcelSQAAAB+LCAAAAAAABADtvQdgHEmWJSYvbcp7f0r1StfgdKEIgGATJNiQQBDswYjN5pLsHWlHIymrKoHKZVZlXWYWQMztnbz33nvvvffee++997o7nU4n99//P1xmZAFs9s5K2smeIYCqyB8/fnwfPyJOvjzZ/ezk5LOTLfr/7p2TrS9P7mzhoxf0v92TO/rt3ost+n3rsy/vcNN78soz/HXvzsneZye7/w93kOuXSQAAAA==
CC481023625ECDDC43264F5EB57C30FF	1	cxsmiles	JChemExcelTwAAAB+LCAAAAAAABADtvQdgHEmWJSYvbcp7f0r1StfgdKEIgGATJNiQQBDswYjN5pLsHWlHIymrKoHKZVZlXWYWQMztnbz33nvvvffee++997o7nU4n99//P1xmZAFs9s5K2smeIYCqyB8/fnwfPyJOXuyefHby4rOT3ZOtF3e2TnY/O6G/t+j/u3dOtp7dof89u8Of7pmPX2yd0FeffXmH/trTF+ir8s5nJ7v/D1xWDu1PAAAA
1226F3C339EC4D778358D436547B9689	1	cxsmiles	JChemExcelTgAAAB+LCAAAAAAABADtvQdgHEmWJSYvbcp7f0r1StfgdKEIgGATJNiQQBDswYjN5pLsHWlHIymrKoHKZVZlXWYWQMztnbz33nvvvffee++997o7nU4n99//P1xmZAFs9s5K2smeIYCqyB8/fnwfPyJOvjzZOtn97OTkM/pZ3qEfu3fMB3svtk7unGx99uUd/vaetHqGv+7dOdlDU7R8Ia/Sj93/BySOgvpOAAAA
01585D5512614240E4736319864DC40B	1	cxsmiles	JChemExcelSgAAAB+LCAAAAAAABADtvQdgHEmWJSYvbcp7f0r1StfgdKEIgGATJNiQQBDswYjN5pLsHWlHIymrKoHKZVZlXWYWQMztnbz33nvvvffee++997o7nU4n99//P1xmZAFs9s5K2smeIYCqyB8/fnwfPyJOvjzZOtn97OTkM/pZ3qEfu3fMBy/wh/6+92Lr5M7J1mdf3uGW9+SNZ/jr3p2Tvc9Odv8fg65Qe0oAAAA=
4C1822717CBB2E6A4EDF02CC894148B3	1	cxsmiles	JChemExcelSgAAAB+LCAAAAAAABADtvQdgHEmWJSYvbcp7f0r1StfgdKEIgGATJNiQQBDswYjN5pLsHWlHIymrKoHKZVZlXWYWQMztnbz33nvvvffee++997o7nU4n99//P1xmZAFs9s5K2smeIYCqyB8/fnwfPyJOvjzZOtn97OQF/W/35A7/fvIZfVbeoR+7d/TvvRdbJ3dOtj778g5/ec9vdO/Oyd5nJ7v/D8i07JNKAAAA
72FB0A10CE27ADD28E2657829D912B73	1	cxsmiles	JChemExcelTAAAAB+LCAAAAAAABADtvQdgHEmWJSYvbcp7f0r1StfgdKEIgGATJNiQQBDswYjN5pLsHWlHIymrKoHKZVZlXWYWQMztnbz33nvvvffee++997o7nU4n99//P1xmZAFs9s5K2smeIYCqyB8/fnwfPyJOvjzZOtn97OQF/W/35A7/fvIZfVbeoR+7d/jvPXyAv15sndw52frsS3y3x1/RB+bf3f8HuCyaTUwAAAA=
3EBF779A3E88E7A2C8934CF96660C36E	1	cxsmiles	JChemExcelSgAAAB+LCAAAAAAABADtvQdgHEmWJSYvbcp7f0r1StfgdKEIgGATJNiQQBDswYjN5pLsHWlHIymrKoHKZVZlXWYWQMztnbz33nvvvffee++997o7nU4n99//P1xmZAFs9s5K2smeIYCqyB8/fnwfPyJOvjzZOtn97OTkM/pZ3qEfu3fMB3svtk7unGx99uUd/vaetHqGv+7dOdlDU2158tmL3f8Hlmi9k0oAAAA=
A19253AFFE0D1F8AB431A55EFE78F69A	1	cxsmiles	JChemExcelTgAAAB+LCAAAAAAABADtvQdgHEmWJSYvbcp7f0r1StfgdKEIgGATJNiQQBDswYjN5pLsHWlHIymrKoHKZVZlXWYWQMztnbz33nvvvffee++997o7nU4n99//P1xmZAFs9s5K2smeIYCqyB8/fnwfPyJOvjzZOtn97ORkj/6/dXKH/v3sZO/17h3+9AX9b/fkDjegj19Qg5Otz768Q39sndzjD7ee4a97dwBg9/8BIc65o04AAAA=
76B1AF2D223FEDBFF1F221392BF67152	1	cxsmiles	JChemExcelTQAAAB+LCAAAAAAABADtvQdgHEmWJSYvbcp7f0r1StfgdKEIgGATJNiQQBDswYjN5pLsHWlHIymrKoHKZVZlXWYWQMztnbz33nvvvffee++997o7nU4n99//P1xmZAFs9s5K2smeIYCqyB8/fnwfPyJOvjzZOtn97OQF/W/35A7/fvLZyd6LrZM7J1uffXmH/tg6uccfbj3DX/funOx9drJ7R9/aO+Hv+LP/B+ClszVNAAAA
19E10E527E954B8E636A74802B97A1BB	1	cxsmiles	JChemExcelSwAAAB+LCAAAAAAABADtvQdgHEmWJSYvbcp7f0r1StfgdKEIgGATJNiQQBDswYjN5pLsHWlHIymrKoHKZVZlXWYWQMztnbz33nvvvffee++997o7nU4n99//P1xmZAFs9s5K2smeIYCqyB8/fnwfPyJOvjzZ/ezk5LOTLfr/7kl552Try5M7W/jwBf1v9+SOfr/3Yot+3/rsyzvc+J689Ax/3btzsvfZye7/A8WhU11LAAAA
7731159E066BE6E6692C37E737BA904F	1	cxsmiles	JChemExcelSwAAAB+LCAAAAAAABADtvQdgHEmWJSYvbcp7f0r1StfgdKEIgGATJNiQQBDswYjN5pLsHWlHIymrKoHKZVZlXWYWQMztnbz33nvvvffee++997o7nU4n99//P1xmZAFs9s5K2smeIYCqyB8/fnwfPyJOvjzZ/ezkZIv+/9nJ7kl552Try5M7W/jwBf1v9+QOf//Zyd6LLfp967Mv79AfWyf3+MOtZ/jr3p2Tvc9Odv8f0bzfnUsAAAA=
141F5970E46BD1674B468708337CE34A	1	cxsmiles	JChemExcelTAAAAB+LCAAAAAAABADtvQdgHEmWJSYvbcp7f0r1StfgdKEIgGATJNiQQBDswYjN5pLsHWlHIymrKoHKZVZlXWYWQMztnbz33nvvvffee++997o7nU4n99//P1xmZAFs9s5K2smeIYCqyB8/fnwfPyJOvjzZOtn97OQF/W/35A7/fvLZyd6LrZM7J1uffXmH/tg6uccfbj3DX/funOx9drJ7By3lk62TEj92/x+3wleQTAAAAA==
E1F5AE60A235557E6EB8E62F4A6AF306	1	cxsmiles	JChemExcelSwAAAB+LCAAAAAAABADtvQdgHEmWJSYvbcp7f0r1StfgdKEIgGATJNiQQBDswYjN5pLsHWlHIymrKoHKZVZlXWYWQMztnbz33nvvvffee++997o7nU4n99//P1xmZAFs9s5K2smeIYCqyB8/fnwfPyJOvjzZOtn97OQF/W/35A7/fvLZyd6X9M/J3mcnu3fMJy+2Tu6cbH325R36Y+vkHn+49Qx/3bvDLf8fUfhROUsAAAA=
3591A96C41AAB249CC1A14E7D17CF185	1	cxsmiles	JChemExcelRwAAAB+LCAAAAAAABADtvQdgHEmWJSYvbcp7f0r1StfgdKEIgGATJNiQQBDswYjN5pLsHWlHIymrKoHKZVZlXWYWQMztnbz33nvvvffee++997o7nU4n99//P1xmZAFs9s5K2smeIYCqyB8/fnwfPyJOvjzZOjk52f3s5IT/t3tnC3+8oP/tntzhz/c+oyb45sUWfbL12Zd36K89fWXrGf7a/X8ARdxEC0cAAAA=
B6C15BE3B594E0A39A385950473213FD	1	cxsmiles	JChemExcelRwAAAB+LCAAAAAAABADtvQdgHEmWJSYvbcp7f0r1StfgdKEIgGATJNiQQBDswYjN5pLsHWlHIymrKoHKZVZlXWYWQMztnbz33nvvvffee++997o7nU4n99//P1xmZAFs9s5K2smeIYCqyB8/fnwfPyJOvjzZov/vfnZywv/bvbOFP17Q/3ZP7ujney+26Petz768Q39sndzjD7ee4a97d072PjvZ/X8A5ylLLUcAAAA=
742D15903461A815CCD3CD5B2F028AC0	1	cxsmiles	JChemExcelSAAAAB+LCAAAAAAABADtvQdgHEmWJSYvbcp7f0r1StfgdKEIgGATJNiQQBDswYjN5pLsHWlHIymrKoHKZVZlXWYWQMztnbz33nvvvffee++997o7nU4n99//P1xmZAFs9s5K2smeIYCqyB8/fnwfPyJOvjzZOtn97OQF/W/35A7/fvLZydazO/Tv7h39c+/F1smdk63PvsSnWyf3vDb37pzsfXay+/8ARSBHIkgAAAA=
7335101CAA2DB996034538B79B806F74	1	cxsmiles	JChemExcelTgAAAB+LCAAAAAAABADtvQdgHEmWJSYvbcp7f0r1StfgdKEIgGATJNiQQBDswYjN5pLsHWlHIymrKoHKZVZlXWYWQMztnbz33nvvvffee++997o7nU4n99//P1xmZAFs9s5K2smeIYCqyB8/fnwfPyJOvjzZOtn97OQF/W/35A7/fvIZfVbeoR+7d/jvPXyAv15sndw52frsS3y3x1+hof2x+/8A/klVfk4AAAA=
27A37C26470ED1C320662D5B766079EA	1	cxsmiles	JChemExcelTQAAAB+LCAAAAAAABADtvQdgHEmWJSYvbcp7f0r1StfgdKEIgGATJNiQQBDswYjN5pLsHWlHIymrKoHKZVZlXWYWQMztnbz33nvvvffee++997o7nU4n99//P1xmZAFs9s5K2smeIYCqyB8/fnwfPyJOXuyefPbi5LOT3e+d/J7f33pxZ+tk97MT+nvrpLyDj+/w33v4AH+92Dq5c7L12Zf4bk+b0t9o9+Mn/w/pxIwsTQAAAA==
58677FF8712E4BB504FFA5FF0D3DDC95	1	cxsmiles	JChemExcelTgAAAB+LCAAAAAAABADtvQdgHEmWJSYvbcp7f0r1StfgdKEIgGATJNiQQBDswYjN5pLsHWlHIymrKoHKZVZlXWYWQMztnbz33nvvvffee++997o7nU4n99//P1xmZAFs9s5K2smeIYCqyB8/fnwfPyJOXuyefPbi5LOT3e+d/J6/5/e3XtzZOtn97IQ+2Dop7+DzO/z3Hj7AXy+2Tu6cbH32Jb7b06b0N9r9+Mn/A1IocPhOAAAA
3BFCDA7976FF8BA9670F4A5324079AF1	1	cxsmiles	JChemExcelSgAAAB+LCAAAAAAABADtvQdgHEmWJSYvbcp7f0r1StfgdKEIgGATJNiQQBDswYjN5pLsHWlHIymrKoHKZVZlXWYWQMztnbz33nvvvffee++997o7nU4n99//P1xmZAFs9s5K2smeIYCqyB8/fnwfPyJOvjzZOtn97OQF/W/35A7/fvIZfVbeoR+7d/TvvRdbJ3dOtj778g5/uWe+wqfcYPfk/wEGkbr6SgAAAA==
DB65887EAB69908E853025FE575A5F70	1	cxsmiles	JChemExcelUAAAAB+LCAAAAAAABADtvQdgHEmWJSYvbcp7f0r1StfgdKEIgGATJNiQQBDswYjN5pLsHWlHIymrKoHKZVZlXWYWQMztnbz33nvvvffee++997o7nU4n99//P1xmZAFs9s5K2smeIYCqyB8/fnwfPyJOvjzZOtn97OQF/W/35A7/fvIZfVbeoR+7d/TvvRdbJ3dOtj778g5/eY8+3OIv7tGnz+7Q/57dOdn77GT3/wHchgO3UAAAAA==
F2F991176B1E5C3BA083B4622C9796F3	1	cxsmiles	JChemExcelSQAAAB+LCAAAAAAABADtvQdgHEmWJSYvbcp7f0r1StfgdKEIgGATJNiQQBDswYjN5pLsHWlHIymrKoHKZVZlXWYWQMztnbz33nvvvffee++997o7nU4n99//P1xmZAFs9s5K2smeIYCqyB8/fnwfPyJOvjzZOtn97OQF/W/35A7/fvIZfVbeoR+7d/TvvRdbJ3dOtj778g5/eU8b4a97d072PjvZ/X8A/cWPQEkAAAA=
D4205170EC044FCAA8B03C0DCFBD563C	1	cxsmiles	JChemExcelSQAAAB+LCAAAAAAABADtvQdgHEmWJSYvbcp7f0r1StfgdKEIgGATJNiQQBDswYjN5pLsHWlHIymrKoHKZVZlXWYWQMztnbz33nvvvffee++997o7nU4n99//P1xmZAFs9s5K2smeIYCqyB8/fnwfPyJOvjzZOtn97OQF/W/35A7/fvIZfVbeoR+7d/TvvRdbJ3dOtj778g5/eY8+3Hp2h7+6d+dk77OT3f8Hh89fEUkAAAA=
064E15A4871FD4B0412FF875C2226D03	1	cxsmiles	JChemExcelTgAAAB+LCAAAAAAABADtvQdgHEmWJSYvbcp7f0r1StfgdKEIgGATJNiQQBDswYjN5pLsHWlHIymrKoHKZVZlXWYWQMztnbz33nvvvffee++997o7nU4n99//P1xmZAFs9s5K2smeIYCqyB8/fnwfPyJOvjzZOtn97OQF/W/35A7/frL3GX342cnunRdbJ3dOtj778g79tcdf0f+2Tso7+FL/3juRj+ml3f8Hawdzu04AAAA=
A9132C073169B39ECEB0050A05A44FBD	1	cxsmiles	JChemExcelSgAAAB+LCAAAAAAABADtvQdgHEmWJSYvbcp7f0r1StfgdKEIgGATJNiQQBDswYjN5pLsHWlHIymrKoHKZVZlXWYWQMztnbz33nvvvffee++997o7nU4n99//P1xmZAFs9s5K2smeIYCqyB8/fnwfPyJOTl7snnz24uSzk92TrS/vbJ3sfnZCf2ydlHfw2R3+ew8f4K8XWyd3TrY++xLf7WlTbvvZye7/A8VzNOtKAAAA
5715A7AC086A93864338AFC7A4B449BE	1	cxsmiles	JChemExcelSwAAAB+LCAAAAAAABADtvQdgHEmWJSYvbcp7f0r1StfgdKEIgGATJNiQQBDswYjN5pLsHWlHIymrKoHKZVZlXWYWQMztnbz33nvvvffee++997o7nU4n99//P1xmZAFs9s5K2smeIYCqyB8/fnwfPyJOTl7snnz24uSzk92TrS9P7myd7H52Qn9tnZR38OEd/nsPH+CvF1snd062PvsS3+1pU2772cnu/wM0v8RuSwAAAA==
0FF2A1918CDEB28DC6E49B9735933D12	1	cxsmiles	JChemExcelSwAAAB+LCAAAAAAABADtvQdgHEmWJSYvbcp7f0r1StfgdKEIgGATJNiQQBDswYjN5pLsHWlHIymrKoHKZVZlXWYWQMztnbz33nvvvffee++997o7nU4n99//P1xmZAFs9s5K2smeIYCqyB8/fnwfPyJOvjzZOtn97OQF/W/35A7/fvIZfVbeoR+7d/TvvRdbJ3dOtj778g5/eY8/5Fafndyjb/Y+O9n9fwBUNnSeSwAAAA==
0E31F11C37FB75247AFCB1A6429B716E	1	cxsmiles	JChemExcelRgAAAB+LCAAAAAAABADtvQdgHEmWJSYvbcp7f0r1StfgdKEIgGATJNiQQBDswYjN5pLsHWlHIymrKoHKZVZlXWYWQMztnbz33nvvvffee++997o7nU4n99//P1xmZAFs9s5K2smeIYCqyB8/fnwfPyJOXuyefPbi5LOT3ZOtL+9snex+dkJ/bJ2Ud/DZHf1778XWyZ2Trc++vMNf3uMP6X/36NO9z052/x9Ldpp3RgAAAA==
5CE7438039F84F45372509721B2B413A	1	cxsmiles	JChemExcelRgAAAB+LCAAAAAAABADtvQdgHEmWJSYvbcp7f0r1StfgdKEIgGATJNiQQBDswYjN5pLsHWlHIymrKoHKZVZlXWYWQMztnbz33nvvvffee++997o7nU4n99//P1xmZAFs9s5K2smeIYCqyB8/fnwfPyJOXuyefPbi5LOT3ZOtF3e2TnY/O6E/tk7KO/jsjv6992Lr5M7J1mdf3uEv7/GH9L979OneZye7/w/YeV09RgAAAA==
BED54FE95540BF11800EC7A5ECAE6169	1	cxsmiles	JChemExcelSgAAAB+LCAAAAAAABADtvQdgHEmWJSYvbcp7f0r1StfgdKEIgGATJNiQQBDswYjN5pLsHWlHIymrKoHKZVZlXWYWQMztnbz33nvvvffee++997o7nU4n99//P1xmZAFs9s5K2smeIYCqyB8/fnwfPyJOTk52Pzs5+exki/6/e+dk68uTO1v00Qv688XuyR3+ds98/WKLPtn67Ms79NeevkhflXc+O9n9fwCC33N7SgAAAA==
06FA7073B9B50C767C07485ABE0F67A5	1	cxsmiles	JChemExcelUAAAAB+LCAAAAAAABADtvQdgHEmWJSYvbcp7f0r1StfgdKEIgGATJNiQQBDswYjN5pLsHWlHIymrKoHKZVZlXWYWQMztnbz33nvvvffee++997o7nU4n99//P1xmZAFs9s5K2smeIYCqyB8/fnwfPyJOvjzZOtn97MXJZycvdk/u4PcT+n2L/r9752Tr2R3637M7/Ome+fjF1gl99dmXd+ivPX2BvirvfHay+/8AH7sqSVAAAAA=
FA99FFFE930150541FE0F65B57E73227	1	cxsmiles	JChemExcelPQAAAB+LCAAAAAAABADtvQdgHEmWJSYvbcp7f0r1StfgdKEIgGATJNiQQBDswYjN5pLsHWlHIymrKoHKZVZlXWYWQMztnbz33nvvvffee++997o7nU4n99//P1xmZAFs9s5K2smeIYCqyB8/fnwfPyJOTk62vjy5s3Wy+9nJC/rf7skd/Hqy99nJ1slnJ7t3XmzRJ1uffXmH/trjr+h/Wyflnc9Odv8fJ65oBT0AAAA=
C3524F32AD8E3543205AF9E1A9A0C1C1	1	cxsmiles	JChemExcelSQAAAB+LCAAAAAAABADtvQdgHEmWJSYvbcp7f0r1StfgdKEIgGATJNiQQBDswYjN5pLsHWlHIymrKoHKZVZlXWYWQMztnbz33nvvvffee++997o7nU4n99//P1xmZAFs9s5K2smeIYCqyB8/fnwfPyJOvjzZOtn97MXJZycvdk/u4PcT+n3r5A79u3uH/9zD3/jrBT7e+uxLfLenLemr8s5nJ7v/D4iIDw5JAAAA
4D30665668E49382A781D8553E134EA6	1	cxsmiles	JChemExcelUwAAAB+LCAAAAAAABADtvQdgHEmWJSYvbcp7f0r1StfgdKEIgGATJNiQQBDswYjN5pLsHWlHIymrKoHKZVZlXWYWQMztnbz33nvvvffee++997o7nU4n99//P1xmZAFs9s5K2smeIYCqyB8/fnwfPyJOXuyefPbi5LOT3ZOtF3e2TnY/O6E/tk7KO/jsDv+9hw/w14utkzsnW599ie/2tCl9hQYn/L+9O5+d7P4/Vf2FBFMAAAA=
805DEF9FAE62B10B7507F962FF7F198F	1	cxsmiles	JChemExcelVAAAAB+LCAAAAAAABADtvQdgHEmWJSYvbcp7f0r1StfgdKEIgGATJNiQQBDswYjN5pLsHWlHIymrKoHKZVZlXWYWQMztnbz33nvvvffee++997o7nU4n99//P1xmZAFs9s5K2smeIYCqyB8/fnwfPyJOvjzZOtn97OQF/W/35A7/fvIZfVbeoR+7d/jvPXyAv15sndw52frsS3y3p03pKzQ44f/t3fnsZPf/AU7GtEJUAAAA
1BD7D35A28B7041EFB2408FB529BEA6D	1	cxsmiles	JChemExcelUwAAAB+LCAAAAAAABADtvQdgHEmWJSYvbcp7f0r1StfgdKEIgGATJNiQQBDswYjN5pLsHWlHIymrKoHKZVZlXWYWQMztnbz33nvvvffee++997o7nU4n99//P1xmZAFs9s5K2smeIYCqyB8/fnwfPyJOXuyefPbi5LOT3ZOtL+9snex+dkJ/bJ2Ud/DZHf57Dx/grxdbJ3dOtj77Et/taVP6Cg1O+H97dz472f1/AL0jvN5TAAAA
3145BA2A07F99CCB33B4271C9B6AE8CA	1	cxsmiles	JChemExcelUgAAAB+LCAAAAAAABADtvQdgHEmWJSYvbcp7f0r1StfgdKEIgGATJNiQQBDswYjN5pLsHWlHIymrKoHKZVZlXWYWQMztnbz33nvvvffee++997o7nU4n99//P1xmZAFs9s5K2smeIYCqyB8/fnwfPyJOXuyefPbi5LOT3ZOtF3e2TnY/O6E/tk7KO/jsDv+9hw/w14utkzsnW599ie/2tCn9bdrx/3b/H52V7T1SAAAA
A69916D8901F99E013C6C1D70FABA40E	1	cxsmiles	JChemExcelUgAAAB+LCAAAAAAABADtvQdgHEmWJSYvbcp7f0r1StfgdKEIgGATJNiQQBDswYjN5pLsHWlHIymrKoHKZVZlXWYWQMztnbz33nvvvffee++997o7nU4n99//P1xmZAFs9s5K2smeIYCqyB8/fnwfPyJOXuyefPbi5LOT3ZOtL+9snex+dkJ/bJ2Ud/DZHf57Dx/grxdbJ3dOtj77Et/taVP627Tj/+3+P/ati2RSAAAA
76B228D927BEA3451403ABDDE5503AB6	1	cxsmiles	JChemExcelTAAAAB+LCAAAAAAABADtvQdgHEmWJSYvbcp7f0r1StfgdKEIgGATJNiQQBDswYjN5pLsHWlHIymrKoHKZVZlXWYWQMztnbz33nvvvffee++997o7nU4n99//P1xmZAFs9s5K2smeIYCqyB8/fnwfPyJOTrZO7pzsfnZy8hn99tnJ7p2TrRd3tvDJC/rfrn65Z759geZbn315h/7a0/foq/LOZye7/w8dkoXmTAAAAA==
B53A06129365240B35E8C82C44419F51	1	cxsmiles	JChemExcelSgAAAB+LCAAAAAAABADtvQdgHEmWJSYvbcp7f0r1StfgdKEIgGATJNiQQBDswYjN5pLsHWlHIymrKoHKZVZlXWYWQMztnbz33nvvvffee++997o7nU4n99//P1xmZAFs9s5K2smeIYCqyB8/fnwfPyJOTk52Pzs5+exki/6/e+dk68uTO1v46AX9b/fkDn+7Z75+sUWfbH325R36a09fpK/KO5+d7P4/+IX3BkoAAAA=
70DCA65237B24FFBFA48C65CDFCEC0A0	1	cxsmiles	JChemExcelSQAAAB+LCAAAAAAABADtvQdgHEmWJSYvbcp7f0r1StfgdKEIgGATJNiQQBDswYjN5pLsHWlHIymrKoHKZVZlXWYWQMztnbz33nvvvffee++997o7nU4n99//P1xmZAFs9s5K2smeIYCqyB8/fnwfPyJOTk52Pzs5+exki/6/e+dk68s7W/jkBf1v9+QOf7lnvn2xRZ9sffblHfprT9+jr8o7n53s/j9NVJ05SQAAAA==
71D538DB60A40428C197A877ED2CB227	1	cxsmiles	JChemExcelTwAAAB+LCAAAAAAABADtvQdgHEmWJSYvbcp7f0r1StfgdKEIgGATJNiQQBDswYjN5pLsHWlHIymrKoHKZVZlXWYWQMztnbz33nvvvffee++997o7nU4n99//P1xmZAFs9s5K2smeIYCqyB8/fnwfPyJOXuyefPbi5LOT3ZOtF3e2TnY/O6E/tvDBnZOtZ3fof8/u8Kd75uMXWyf01Wdf3qG/9vQF+qq889nJ7v8D9fSeO08AAAA=
49ED8E19C45D03FC112CC6BB1B2F45A4	1	cxsmiles	JChemExcelUAAAAB+LCAAAAAAABADtvQdgHEmWJSYvbcp7f0r1StfgdKEIgGATJNiQQBDswYjN5pLsHWlHIymrKoHKZVZlXWYWQMztnbz33nvvvffee++997o7nU4n99//P1xmZAFs9s5K2smeIYCqyB8/fnwfPyJOvjzZOtn97OQF/W/35A7/fvIZffbZye6dk61nd+h/z+7wp3vm4xdbJ/TVZ1/eob/29AX6qrzz2cnu/wO/+isPUAAAAA==
D6B4C95BC05536A8994BF6896775A822	1	cxsmiles	JChemExcelTwAAAB+LCAAAAAAABADtvQdgHEmWJSYvbcp7f0r1StfgdKEIgGATJNiQQBDswYjN5pLsHWlHIymrKoHKZVZlXWYWQMztnbz33nvvvffee++997o7nU4n99//P1xmZAFs9s5K2smeIYCqyB8/fnwfPyJOXuyefPbi5LOT3ZOtL+9snex+dkJ/bOGDOydbz+7Q/57d4U/3zMcvtk7oq8++vEN/7ekL9FV557OT3f8HrRDftk8AAAA=
85C9C49344D074F818E1C13F9BFC9347	1	cxsmiles	JChemExcelSAAAAB+LCAAAAAAABADtvQdgHEmWJSYvbcp7f0r1StfgdKEIgGATJNiQQBDswYjN5pLsHWlHIymrKoHKZVZlXWYWQMztnbz33nvvvffee++997o7nU4n99//P1xmZAFs9s5K2smeIYCqyB8/fnwfPyJOXuyefPbi5LOT3ZOtF3e2TnY/O6E/tk7u4KM7/Oce/sZfL/Dx1mdf4rs9bUlflXc+O9n9fwDxjpRASAAAAA==
1D8E72689BA961120A2AE21ED4BC55E8	1	cxsmiles	JChemExcelSQAAAB+LCAAAAAAABADtvQdgHEmWJSYvbcp7f0r1StfgdKEIgGATJNiQQBDswYjN5pLsHWlHIymrKoHKZVZlXWYWQMztnbz33nvvvffee++997o7nU4n99//P1xmZAFs9s5K2smeIYCqyB8/fnwfPyJOvjzZOtn97OQF/W/35A7/fvIZfXaH/t29w3/u4W/89QIfb332Jb7b05b0VXnns5Pd/weaZEurSQAAAA==
8DE3BC49F31E0B46842DE9B1D8E4F191	1	cxsmiles	JChemExcelSAAAAB+LCAAAAAAABADtvQdgHEmWJSYvbcp7f0r1StfgdKEIgGATJNiQQBDswYjN5pLsHWlHIymrKoHKZVZlXWYWQMztnbz33nvvvffee++997o7nU4n99//P1xmZAFs9s5K2smeIYCqyB8/fnwfPyJOXuyefPbi5LOT3ZOtL+9snex+dkJ/bJ3cwUd3+M89/I2/XuDjrc++xHd72pK+Ku98drL7/wB+AEeKSAAAAA==
0FA1E9519CBDF9B10E4FCB9B008D2B95	1	cxsmiles	JChemExcelSAAAAB+LCAAAAAAABADtvQdgHEmWJSYvbcp7f0r1StfgdKEIgGATJNiQQBDswYjN5pLsHWlHIymrKoHKZVZlXWYWQMztnbz33nvvvffee++997o7nU4n99//P1xmZAFs9s5K2smeIYCqyB8/fnwfPyJOXuyefHby4rOT3ZOtF3e2TnY/O6G/t07u0L+7d/jPPfyNv17g463PvsR3e9qSvirvfHay+/8AVbuIs0gAAAA=
8180562E2AF4C07ECBF00F6B46585538	1	cxsmiles	JChemExcelRgAAAB+LCAAAAAAABADtvQdgHEmWJSYvbcp7f0r1StfgdKEIgGATJNiQQBDswYjN5pLsHWlHIymrKoHKZVZlXWYWQMztnbz33nvvvffee++997o7nU4n99//P1xmZAFs9s5K2smeIYCqyB8/fnwfPyJOvjzZOtn97OQF/W/35A7/fsL/272jv++92Dq5c7L12Zd36I+tk3v04dZJeYe/u3fnZO+zk93/BxsY7+RGAAAA
E15083E306ACF7ED02CE06C2A11E0F7B	1	cxsmiles	JChemExcelQwAAAB+LCAAAAAAABADtvQdgHEmWJSYvbcp7f0r1StfgdKEIgGATJNiQQBDswYjN5pLsHWlHIymrKoHKZVZlXWYWQMztnbz33nvvvffee++997o7nU4n99//P1xmZAFs9s5K2smeIYCqyB8/fnwfPyJOXuyefPbi5LOT3ZOtL+9snex+dkJ/bJ2Ud/DZHf1778XWyZ2Trc++vMNf3uMPX9+7c7L32cnu/wOggOm/QwAAAA==
850AB565487C69495374D99A39AD1316	1	cxsmiles	JChemExcelTQAAAB+LCAAAAAAABADtvQdgHEmWJSYvbcp7f0r1StfgdKEIgGATJNiQQBDswYjN5pLsHWlHIymrKoHKZVZlXWYWQMztnbz33nvvvffee++997o7nU4n99//P1xmZAFs9s5K2smeIYCqyB8/fnwfPyJOXuyefPbi5LOT3ZOtL+9snex+dkJ/bJ2Ud/DZHf1778XWyZ2Trc++vMNf3uMP90/4x8n+Zyf37pzsfXay+/8AwPdYpE0AAAA=
43DDB45B9EC5FDA57FEEBC48F919535C	1	cxsmiles	JChemExcelSwAAAB+LCAAAAAAABADtvQdgHEmWJSYvbcp7f0r1StfgdKEIgGATJNiQQBDswYjN5pLsHWlHIymrKoHKZVZlXWYWQMztnbz33nvvvffee++997o7nU4n99//P1xmZAFs9s5K2smeIYCqyB8/fnwfPyJOvjzZOtn97ORkj/7P/9v7cvcOf/SC/rd7coe/pY9fbNHvW599eYf+2Dq5xx9uPcNf9+7g7d3/BzcEqd9LAAAA
FCB6D6DE655E7E1A9AA886DC57D7AA6F	1	cxsmiles	JChemExcelSQAAAB+LCAAAAAAABADtvQdgHEmWJSYvbcp7f0r1StfgdKEIgGATJNiQQBDswYjN5pLsHWlHIymrKoHKZVZlXWYWQMztnbz33nvvvffee++997o7nU4n99//P1xmZAFs9s5K2smeIYCqyB8/fnwfPyJOTk52Pzs5+exki/6/e+dk68WdLXzygv63e3KHv9wz377Yok+2PvvyDv21p+/RV+Wdz052/x+aRwgkSQAAAA==
2799D843E4EB107A85DDD6125387F11D	1	cxsmiles	JChemExcelVQAAAB+LCAAAAAAABADtvQdgHEmWJSYvbcp7f0r1StfgdKEIgGATJNiQQBDswYjN5pLsHWlHIymrKoHKZVZlXWYWQMztnbz33nvvvffee++997o7nU4n99//P1xmZAFs9s5K2smeIYCqyB8/fnwfPyJOvjzZOtn97OTkM/pZ3qEfu3fMB3sv8CE+O9nD5/ZjfLj12Zd3+KV78vIz/HXvDrf8fwASP8/LVQAAAA==
9AF719F864698ACE862EEC5399E1E212	1	cxsmiles	JChemExcelSgAAAB+LCAAAAAAABADtvQdgHEmWJSYvbcp7f0r1StfgdKEIgGATJNiQQBDswYjN5pLsHWlHIymrKoHKZVZlXWYWQMztnbz33nvvvffee++997o7nU4n99//P1xmZAFs9s5K2smeIYCqyB8/fnwfPyJOvjzZOtn97OQF/W/35A7/fvIZfVbeoR+7d/TvvRdbJ3dOtj778g5/uWe+2nqGD9Dy2f8Dza75bEoAAAA=
70C15542B33519286A3247F3F79939D4	1	cxsmiles	JChemExcelSQAAAB+LCAAAAAAABADtvQdgHEmWJSYvbcp7f0r1StfgdKEIgGATJNiQQBDswYjN5pLsHWlHIymrKoHKZVZlXWYWQMztnbz33nvvvffee++997o7nU4n99//P1xmZAFs9s5K2smeIYCqyB8/fnwfPyJOXuyefPbi5LOT3ZOtF3e2TnY/O6E/tk7KO/jsjv6992Lr5M7J1mdf3uEv79GHaMLf3btzsvfZye7/AzcsBaxJAAAA
8CFE80A98651A14EB1D22AF20A153145	1	cxsmiles	JChemExcelRwAAAB+LCAAAAAAABADtvQdgHEmWJSYvbcp7f0r1StfgdKEIgGATJNiQQBDswYjN5pLsHWlHIymrKoHKZVZlXWYWQMztnbz33nvvvffee++997o7nU4n99//P1xmZAFs9s5K2smeIYCqyB8/fnwfPyJOvjzZOtn97OQF/W/35A7/fvIZfVbeoR+7d/jvPXyAv15sndw52frsS3y3p03xxcn/A3k7bRVHAAAA
A2C2552283F7E280C8C79A45CD97FF49	1	cxsmiles	JChemExcelSwAAAB+LCAAAAAAABADtvQdgHEmWJSYvbcp7f0r1StfgdKEIgGATJNiQQBDswYjN5pLsHWlHIymrKoHKZVZlXWYWQMztnbz33nvvvffee++997o7nU4n99//P1xmZAFs9s5K2smeIYCqyB8/fnwfPyJOTl7snnz24uSzk92TrRcnd7ZOdj87ob+2Tso7+PAO/72HD/DXi62TOydbn32J7/a0Kbf97GT3/wFEX9/YSwAAAA==
A1D5D0CDC114516744786974FF2017B0	1	cxsmiles	JChemExcelSwAAAB+LCAAAAAAABADtvQdgHEmWJSYvbcp7f0r1StfgdKEIgGATJNiQQBDswYjN5pLsHWlHIymrKoHKZVZlXWYWQMztnbz33nvvvffee++997o7nU4n99//P1xmZAFs9s5K2smeIYCqyB8/fnwfPyJOXpxsnex+dvKC/rd7cod/P/mMPivv0I/dO/z3Hj7AXy+2Tu6cbH32Jb7b06bclr48+X8A1mVQS0sAAAA=
6A017C6E82BFF8892ED71B473DE37478	1	cxsmiles	JChemExcelSgAAAB+LCAAAAAAABADtvQdgHEmWJSYvbcp7f0r1StfgdKEIgGATJNiQQBDswYjN5pLsHWlHIymrKoHKZVZlXWYWQMztnbz33nvvvffee++997o7nU4n99//P1xmZAFs9s5K2smeIYCqyB8/fnwfPyJOTl7snnz24uSzk92TrRd3tk52PzuhP7ZOyjv47A7/vYcP8NeLrZM7J1uffYnv9rQpt/3sZPf/Afo++ZZKAAAA
BD9DC5B3FE451709B724727291D36F35	1	cxsmiles	JChemExcelTQAAAB+LCAAAAAAABADtvQdgHEmWJSYvbcp7f0r1StfgdKEIgGATJNiQQBDswYjN5pLsHWlHIymrKoHKZVZlXWYWQMztnbz33nvvvffee++997o7nU4n99//P1xmZAFs9s5K2smeIYCqyB8/fnwfPyJOXuyefPbi5LOT3ZOtF3e2TnY/O6E/9k74x8kefX7HfPZi6+TOydZnX96hP7ZO7kmLrZPyzmcn9+5w0/8HhjwkhE0AAAA=
A1335103034F882F666BBCAD943728CA	1	cxsmiles	JChemExcelUwAAAB+LCAAAAAAABADtvQdgHEmWJSYvbcp7f0r1StfgdKEIgGATJNiQQBDswYjN5pLsHWlHIymrKoHKZVZlXWYWQMztnbz33nvvvffee++997o7nU4n99//P1xmZAFs9s5K2smeIYCqyB8/fnwfPyJOvjzZOtn97OQF/W/35A7/fvIZfVbeoR+7d/jvPXyAv15sndw52frsS3y3p03pb9OO/7f7/wAy92hlUwAAAA==
E1441982A403CF5FC15132FBFC653B04	1	cxsmiles	JChemExcelTQAAAB+LCAAAAAAABADtvQdgHEmWJSYvbcp7f0r1StfgdKEIgGATJNiQQBDswYjN5pLsHWlHIymrKoHKZVZlXWYWQMztnbz33nvvvffee++997o7nU4n99//P1xmZAFs9s5K2smeIYCqyB8/fnwfPyJOvjzZOtn97OQF/W/35A7/fvIZffbZye4d+nGH/sNHe+azF/hs67Mv79Bfe9qavirvfHay+/8ATCk9Hk0AAAA=
9CD07279F64DE2667CC39CCCAE3016D6	1	cxsmiles	JChemExcelTAAAAB+LCAAAAAAABADtvQdgHEmWJSYvbcp7f0r1StfgdKEIgGATJNiQQBDswYjN5pLsHWlHIymrKoHKZVZlXWYWQMztnbz33nvvvffee++997o7nU4n99//P1xmZAFs9s5K2smeIYCqyB8/fnwfPyJOTrZO7pzsfnZy8hn99tnJ7p2TrS/vbOGTF/S/Xf1yz3z7As23PvvyDv21p+/RV+Wdz052/x/KgRD7TAAAAA==
D66D53C33FC2D8E51E00B6826CC6998E	1	cxsmiles	JChemExcelTgAAAB+LCAAAAAAABADtvQdgHEmWJSYvbcp7f0r1StfgdKEIgGATJNiQQBDswYjN5pLsHWlHIymrKoHKZVZlXWYWQMztnbz33nvvvffee++997o7nU4n99//P1xmZAFs9s5K2smeIYCqyB8/fnwfPyJOvjzZOtn97OQF/W/35A7/fvIZfVbeoR+7d/jvPXyAv15sndw52frsS3y3p033TvgHGu3+P3OHGgpOAAAA
C0B1C74114A20EF660900D3ED73E3D61	1	cxsmiles	JChemExcelTQAAAB+LCAAAAAAABADtvQdgHEmWJSYvbcp7f0r1StfgdKEIgGATJNiQQBDswYjN5pLsHWlHIymrKoHKZVZlXWYWQMztnbz33nvvvffee++997o7nU4n99//P1xmZAFs9s5K2smeIYCqyB8/fnwfPyJOXuyefPbi5LOT3ZOtF3e2TnY/O6E/tk7KO/jsjv6992Lr5M7J1mdf3uEv7/GH+yf842T/s5N7d072PjvZ/X8AJqWyJE0AAAA=
4231EA8FFA9C1F3E401F02C83B67914B	1	cxsmiles	JChemExcelUgAAAB+LCAAAAAAABADtvQdgHEmWJSYvbcp7f0r1StfgdKEIgGATJNiQQBDswYjN5pLsHWlHIymrKoHKZVZlXWYWQMztnbz33nvvvffee++997o7nU4n99//P1xmZAFs9s5K2smeIYCqyB8/fnwfPyJOypN7n52c7H12snWy9aS+89nJvTvfO/k9f89vf3+Lfnz7+/snJy/om5OT+/LLizuffXmH/pIf+3dOdj97cfIZv0o/dk9O9v4fBne251IAAAA=

## Sheet: Ordered with descriptors 
					SOMULES										ADULTS
					DECRIPTORS				SEVERITY SCORE				GROUP		DECRIPTORS				SEVERITY SCORE
					24 h	48 h	24 h	48 h	24 h	48 h	24 h	48 h			1 h	5 h	24 h	48 h	1 h	5 h	24 h	48 h
BS#	ID	SMILES	STRUCTURE	Coordinate	10 μM		5 μM		10 μM		5 μM				10 μM				10 μM
	Lonafarnib	ClC3=CC2=C(C(Br)=C3)[C@@H]([C@H]4CCN(C(CC5CCN(C(N)=O)CC5)=O)CC4)C1=NC=C(Br)C=C1CC2	#NAME?		Deg, R	Deg, O	R, O, dark	Deg	2	4	3	4	A		S-unc, on sides	S-unc, on sides	Shrunk, S-unc, deg,	D, dying, teg bleb	2	2	4	4
956	Tipifarnib (R115777)	CN1C=NC=C1[C@@](N)(C1=CC=C(Cl)C=C1)C1=CC=C2N(C)C(=O)C=C(C3=CC=CC(Cl)=C3)C2=C1	#NAME?	F8	Deg, R	Deg, R	R, O dark	Deg, R	2	4	3	4			S-unc, on sides	S-unc, on sides	S-unc, on sides, dark	D, shrunk, teg bleb	2	2	3	4
913	JK-19	CNC(C1=CN=CN1C)(C1=CC=C(Cl)C=C1)C1=CC2=C(C=C1)N(C)C(=O)C=C2C1=CC=CC(Cl)=C1C	#NAME?	B5 (NHCH2)	D	D	R, deg	D	4	4	4	4			S-unc, on sides	S, on sides	S, dark, on sides	D, shrunk, teg bleb	2	2	3	4
918	JK-24	CCN1C=NC=C1C(NC)(C1=CC=C(Cl)C=C1)C1=CC2=C(C=C1)N(C)C(=O)C=C2C1=CC=CC(Cl)=C1	#NAME?	B10 (NHCH2)	D	D	R, deg	D	4	4	4	4			S-unc, on sides	S-unc, on sides	S, slight shrunk, dark, on sides, teg dam	D, shrunk, teg bleb	2	2	4	4
919	JK-25	COC(C1=CN=CN1C)(C1=CC=C(Cl)C=C1)C1=CC2=C(C=C1)N(C)C(=O)C=C2C1=CC=CC=C1C	#NAME?	B11(Ome)	Deg	Deg	Deg	Deg	4	4	4	4			S, on sides	S-unc, on sides	S, deg, on sides, teg bleb	Dying, shrunk, teg bleb	2	2	4	4
836	CHN-13	CN1C=NC=C1C(N)(C1=CC=C(Cl)C=C1)C1=CC=C2N(C)C(=O)C=C(C3=CC=C4C=CC=CC4=C3)C2=C1	#NAME?	B8 (NH2)	Deg	D		Deg	4	4	0	4			S, coil, on sides	S-unc, dark, on sides	Shrunk, deg, dying, teg bleb	shrunk, dying, teg bleb	2	3	4	4
838	CHN-15	COC(C1=CN=CN1C)(C1=CC=C(Cl)C=C1)C1=CC2=C(C=C1)N(C)C(=O)C=C2C1=CC=C2C=CC=CC2=C1	#NAME?	B10 (Ome)	Deg, R	D	R, dark	Deg	4	4	2	4			S+, on sides	S, on sides	S, dark, on sides, teg bleb	D, dying, teg bleb	2	2	4	4
864	HB-19	CC(C)C1=CC=C(C=C1)C(O)(C1=CN=CN1C)C1=CC2=C(C=C1)N(C)C(=O)C=C2C1=CC=CC(Cl)=C1	#NAME?	E6 (OH)	Deg, O	D		Deg	4	4	0	4			S, on sides	S-unc, on sides	S, deg, on sides, teg bleb	D, shrunk, teg bleb	2	2	4	4
866	HB-20	COC(C1=CN=CN1C)(C1=CC=C(C=C1)C(C)C)C1=CC2=C(C=C1)N(C)C(=O)C=C2C1=CC=CC(Cl)=C1	#NAME?	E8 (OMe)	Dying, D	D	Dark	Deg	4	4	1	4			S, on sides	S-unc, on sides	S, deg, on sides, teg bleb	D, teg bleb	2	2	4	4
869	HB-23	COC(C1=CN=CN1C)(C1=CC=C(Cl)C=C1)C1=CC2=C(C=C1)N(C)C(=O)C=C2C1=CC=CC(=C1)C1=CC=CC=C1	#NAME?	E11(Ome)	Deg	D		Deg	4	4	0	4				S-unc, on sides	S-unc, on sides	Dying, teg dam	0	2	2	4
900	JK-02	CN1C=NC=C1C(N)(C1=CC=C2C=CC=CC2=C1)C1=CC=C2N(C)C(=O)C=C(C3=CC=CC(Cl)=C3)C2=C1	#NAME?	A2 (NH2)	Deg	D		Deg	4	4	0	4			S-unc	S-unc, on sides	S-unc	S-unc	1	2	1	1
911	JK-17	CCN1C=NC=C1C(N)(C1=CC=C(Cl)C=C1)C1=CC2=C(C=C1)N(C)C(=O)C=C2C1=CC=CC(Cl)=C1	#NAME?	B3 (NH2)	O, deg	Deg		Deg	4	4	0	4			S, on sides	S-unc, on sides	S-unc, on sides	S-unc, on sides	2	2	2	2
922	JK-31	CN1C=NC=C1C(N)(C1=CC=C(Cl)C=C1)C1=CC=C2N(C)C(=O)C=C(C3=CC(Cl)=CC=C3)C2=C1	#NAME?	C4 (NH2)	O, deg	Deg		Deg	4	4	0	4			S, on sides	S-unc, on sides	S, deg, on sides, teg bleb	S-unc, deg, on sides	2	2	4	4
926	JK-35	COC(C1=CN=CN1C)(C1=CC=C(Cl)C=C1)C1=CC=C2N(C)C(=O)C=C(C2=C1)C1=C(F)C=CC=C1F	#NAME?	C8 (Ome)	Deg, S	D		Deg	4	4	0	4			S-unc, on sides	S-unc, on sides	I, deg, dying, teg bleb	D, shrunk, teg bleb	2	2	4	4
953	PN-149	COC(C1=CC=C(Cl)C=C1)(C1=CC=C2N=C(C)C=CC2=C1)C1=CC=C2N(C)C(=O)C=C(C3=CC=C(F)C=C3)C2=C1	#NAME?	F5 (Ome)	D	D	Dark	Deg	4	4	1	4					S-unc, on sides	S-unc, dark, on sides, mild teg bleb	0	0	2	3
863	HB-18	CCC1=CC=C(C=C1)C(N)(C1=CN=CN1C)C1=CC2=C(C=C1)N(C)C(=O)C=C2C1=CC=CC(Cl)=C1	#NAME?	E5 (NH2)		D		Deg	0	4	0	4			S-unc, on sides,	S-unc, on sides	S-unc, on sides	S-unc, on sides	2	2	2	2
939	PN-077	COC(C1=CC2=CC=CC=C2O1)(C1=CN=CN1C)C1=CC=C2N(C)C(=O)C=C(C3=CC=C(F)C=C3)C2=C1	#NAME?	D11(Ome)	Dark	D	R, dark, S	R, S	1	4	3	3			S-unc, on sides	S-unc, on sides	I, dark, on sides	D, teg bleb	2	2	3	4
837	CHN-14	CN1C=NC=C1C(O)(C1=CC=C(Cl)C=C1)C1=CC=C2N(C)C(=O)C=C(C3=CC=C4C=CC=CC4=C3)C2=C1	#NAME?	B9	Deg	D			4	4	0	0	B
840	CHN-17	CN1C=NC=C1C(O)(C1=CC=C(Cl)C=C1)C1=CC=C2N(C)C(=O)C=C(C3=CC=CS3)C2=C1	#NAME?	C2	Deg	R, deg			4	4	0	0
847	CHN-24	COC(C1=CN=CN1C)(C1=CC=CC=C1)C1=CC=C2N(C)C(=O)C=C(C3=CC(Cl)=CC=C3)C2=C1	#NAME?	C9	Deg	Deg			4	4	0	0				Adult Descriptior Key				Severity score
854	HB-1	CN1C=CN=C1C(N)(C1=CC=C(C)C=C1)C1=CC2=C(C=C1)N(C)C(=O)C=C2C1=CC=CC(Cl)=C1	#NAME?	D6	Deg	Deg, O	O		4	4	1	0				Dark = dark					1
855	HB-10	CN1C=NC=C1C(O)(C1=CC=C(C)C=C1)C1=CC2=C(C=C1)N(C)C(=O)C=C2C1=CC=CC(Cl)=C1	#NAME?	D7	Deg	Deg			4	4	0	0				S = Slow					1
856	HB-11	COC(C1=CN=CN1C)(C1=CC=C(C)C=C1)C1=CC2=C(C=C1)N(C)C(=O)C=C2C1=CC=CC(Cl)=C1	#NAME?	D8	Deg, D	D			4	4	0	0				O = overactive					1
857	HB-12	CN1C=NC=C1C(N)(C1=CC=C(C)C=C1)C1=CC2=C(C=C1)N(C)C(=O)C=C2C1=CC=CC(Cl)=C1	#NAME?	D9	Deg	Deg			4	4	0	0				I = immobile					1
858	HB-13	CN1C=NC=C1C(O)(C1=CC=C(C=C1)C(F)(F)F)C1=CC2=C(C=C1)N(C)C(=O)C=C2C1=CC=CC(Cl)=C1	#NAME?	D10	Deg, D	D	R		4	4	1	0				S-unc = uncoordinated slow movements					1
859	HB-14	COC(C1=CN=CN1C)(C1=CC=C(C=C1)C(F)(F)F)C1=CC2=C(C=C1)N(C)C(=O)C=C2C1=CC=CC(Cl)=C1	#NAME?	D11	D, dying	D			4	4	0	0				O-unc = uncoordinated fast movements					1
860	HB-15	CN1C=NC=C1C(N)(C1=CC=C(C=C1)C(F)(F)F)C1=CC2=C(C=C1)N(C)C(=O)C=C2C1=CC=CC(Cl)=C1	#NAME?	E2	Deg	D			4	4	0	0				On sides = male worms are not adhering to dish with suckers					1
861	HB-16	CCC1=CC=C(C=C1)C(O)(C1=CN=CN1C)C1=CC2=C(C=C1)N(C)C(=O)C=C2C1=CC=CC(Cl)=C1	#NAME?	E3	Deg	R, deg			4	4	0	0				Shrunk = worms are smaller than usual					1
862	HB-17	CCC1=CC=C(C=C1)C(OC)(C1=CN=CN1C)C1=CC2=C(C=C1)N(C)C(=O)C=C2C1=CC=CC(Cl)=C1	#NAME?	E4	Deg	D			4	4	0	0				Teg bleb = outer surface (tegument of the worm) is damaged					4
867	HB-21	CC(C)C1=CC=C(C=C1)C(N)(C1=CN=CN1C)C1=CC2=C(C=C1)N(C)C(=O)C=C2C1=CC=CC(Cl)=C1	#NAME?	E9	Deg, R, O	D			4	4	0	0				Deg= degenerating					4
868	HB-22	CN1C=NC=C1C(O)(C1=CC=C(Cl)C=C1)C1=CC2=C(C=C1)N(C)C(=O)C=C2C1=CC=CC(=C1)C1=CC=CC=C1	#NAME?	E10	Deg, S	D			4	4	0	0				D = dead					4
870	HB-24	CN1C=NC=C1C(N)(C1=CC=C(Cl)C=C1)C1=CC2=C(C=C1)N(C)C(=O)C=C2C1=CC=CC(=C1)C1=CC=CC=C1	#NAME?	F2	Deg	D			4	4	0	0
871	HB-25	CN1C=NC=C1C(O)(C1=CC=C(Cl)C=C1)C1=CC2=C(C=C1)N(C)C(=O)C=C2C1=CC=CC(CC2=CC=CC=C2)=C1	#NAME?	F3	Deg	D			4	4	0	0
872	HB-26	COC(C1=CN=CN1C)(C1=CC=C(Cl)C=C1)C1=CC2=C(C=C1)N(C)C(=O)C=C2C1=CC=CC(CC2=CC=CC=C2)=C1	#NAME?	F4	Deg	D	R		4	4	1	0				Somule Descriptior Key				Severity Score
873	HB-27	CN1C=NC=C1C(N)(C1=CC=C(Cl)C=C1)C1=CC2=C(C=C1)N(C)C(=O)C=C2C1=CC=CC(CC2=CC=CC=C2)=C1	#NAME?	F5	Deg	D			4	4	0	0				O = overactive				1
887	HB-4	COC(C1=NC=CN1C)(C1=CC=C(C)C=C1)C1=CC2=C(C=C1)N(C)C(=O)C=C2C1=CC=CC(Cl)=C1	#NAME?	G9	Deg, dying	D			4	4	0	0				I = Immobile				1
892	HB-44	CCC(OC)(C1=CN=CN1C)C1=CC2=C(C=C1)N(C)C(=O)C=C2C1=CC=CC(Cl)=C1	#NAME?	H4	O, deg	O			4	4	0	0				S = Slow				1
895	HB-5	COC(C1=NC=CN1C)(C1=CC=C(C=C1)C(F)(F)F)C1=CC2=C(C=C1)N(C)C(=O)C=C2C1=CC=CC(Cl)=C1	#NAME?	H7	deg	D			4	4	0	0				Dark = dark				1
896	HB-6	CCC1=CC=C(C=C1)C(OC)(C1=NC=CN1C)C1=CC2=C(C=C1)N(C)C(=O)C=C2C1=CC=CC(Cl)=C1	#NAME?	H8	deg	D			4	4	0	0				R = shape altered from normal (either larger or smaller)				1
902	JK-05	CN1C=NC=C1C(N)(C1=CC=C(Cl)C=C1)C1=CC=C2N(C)C(=O)C=C(C3=CC=CC=C3C)C2=C1	#NAME?	A4	R, deg	R			4	4	0	0				Deg= degenerating				4
904	JK-08	CN1C=NC=C1C(O)(C1=CC=C(Cl)C=C1)C1=CC=C2N(C)C(=O)C=C(C3=CC=CC=C3C)C2=C1	#NAME?	A6	Deg, O	Deg			4	4	0	0				D = dead				4
905	JK-11	COC(C1=CN=CN1C)(C1=CC=C(Cl)C=C1)C1=CC=C2N(C)C(=O)C=C(C3=CC=CC(Cl)=C3C)C2=C1	#NAME?	A7	Deg	D			4	4	0	0
912	JK-18	CCN1C=NC=C1C(OC)(C1=CC=C(Cl)C=C1)C1=CC2=C(C=C1)N(C)C(=O)C=C2C1=CC=CC(Cl)=C1	#NAME?	B4	Deg	D			4	4	0	0
917	JK-23	CCN1C=NC=C1C(O)(C1=CC=C(Cl)C=C1)C1=CC2=C(C=C1)N(C)C(=O)C=C2C1=CC=CC(Cl)=C1	#NAME?	B9	R, deg	D			4	4	0	0
920	JK-26	COC(C1=CN=CN1C)(C1=CC2=C(C=C1)N(C)C(=O)C=C2C1=CC=CC(Cl)=C1)C1=CC=C2C=CC=CC2=C1	#NAME?	C2	O, deg	Deg	O		4	4	1	0
923	JK-32	COC(C1=CN=CN1C)(C1=CC=C(Cl)C=C1)C1=CC=C2N(C)C(=O)C=C(C3=CC(F)=CC=C3)C2=C1	#NAME?	C5	deg	D			4	4	0	0
924	JK-33	COC(C1=CN=CN1C)(C1=CC=C(Cl)C=C1)C1=CC=C2N(C)C(=O)C=C(C3=CC=C(C)C=C3)C2=C1	#NAME?	C6	Deg,	D			4	4	0	0
925	JK-34	COC(C1=CN=CN1C)(C1=CC=C(Cl)C=C1)C1=CC=C2N(C)C(=O)C=C(C3=CC(=CC=C3)C(F)(F)F)C2=C1	#NAME?	C7	deg	D			4	4	0	0
928	JK-37	COC(C1=CN=CN1C)(C1=CC=C(Cl)C=C1)C1=CC=C2N(C)C(=O)C=C(C2=C1)C1=C(C)C=CC=C1C	#NAME?	C10	Deg	D			4	4	0	0
930	LNK-764.1	CN1C=NC=C1[C@@](N)(C1=CC=C(Cl)C=C1)C1=CC2=C(C=C1)N(C)C(=O)C=C2C1=CC=CC(=C1)C#C	#NAME?	D2	S, deg	Deg			4	4	0	0
931	LNK-764.2	CN1C=NC=C1[C@](N)(C1=CC=C(Cl)C=C1)C1=CC2=C(C=C1)N(C)C(=O)C=C2C1=CC=CC(=C1)C#C	#NAME?	D3	O, deg	Deg			4	4	0	0
932	PN-030	COC(C1=CN=CN1C)(C1=CC=C(Cl)C=C1)C1=CC2=C(C=C1)N(C)C(=O)C=C2C1=CC(Cl)=CC(Cl)=C1	#NAME?	D4	Deg, R	D			4	4	0	0
933	PN-040	COC(C1=CN=CN1C)(C1=CC=C(F)C=C1)C1=CC=C2N(C)C(=O)C=C(C3=CC=C(F)C=C3)C2=C1	#NAME?	D5	R, deg	Deg	R		4	4	1	0
934	PN-046	COC(COC1=CC=CC=C1)(C1=CN=CN1C)C1=CC=C2N(C)C(=O)C=C(C3=CC=C(F)C=C3)C2=C1	#NAME?	D6	R, deg	R			4	4	0	0
935	PN-049	COC(CCC1=CC=CC=C1)(C1=CN=CN1C)C1=CC2=C(C=C1)N(C)C(=O)C=C2C1=CC=C(F)C=C1	#NAME?	D7	Deg,	Deg	O		4	4	1	0
936	PN-055	COC(C1=CN=CN1C)(C1=CC=C2OC=CC2=C1)C1=CC=C2N(C)C(=O)C=C(C3=CC=C(F)C=C3)C2=C1	#NAME?	D8	Deg	Deg			4	4	0	0
940	PN-084	COC(C1=CN=CN1C)(C1=CC=C2N(C)C(=O)C=C(C3=CC=C(F)C=C3)C2=C1)C1=C(F)C=C(Cl)C=C1	#NAME?	E2	Deg	D			4	4	0	0
941	PN-091	COC1=CC(=CC=C1Cl)C(OC)(C1=CN=CN1C)C1=CC=C2N(C)C(=O)C=C(C3=CC=C(F)C=C3)C2=C1	#NAME?	E3	deg	R, deg			4	4	0	0
944	PN-109	COC1=CC=C(C=C1Cl)C(OC)(C1=CN=CN1C)C1=CC=C2N(C)C(=O)C=C(C3=CC=C(F)C=C3)C2=C1	#NAME?	E6	Deg	D			4	4	0	0
948	PN-133	COC(C1=CN=CN1C)(C1=CC=C2N(C)C(=O)C=C(C3=CC=C(F)C=C3)C2=C1)C1=CN=C2C=CC=CC2=C1	#NAME?	E10	Deg, O	Deg	R, O		4	4	2	0
949	PN-139	COC(C1=CC2=CC(C)=CC=C2S1)(C1=CN=CN1C)C1=CC=C2N(C)C(=O)C=C(C3=CC=C(F)C=C3)C2=C1	#NAME?	E11	Deg				4	4	0	0
951	PN-147	COC(C1=CC=C(Cl)C=C1)(C1=CC=C2N(C)C(=O)C=C(C3=CC=C(F)C=C3)C2=C1)C1=CC=CC=N1	#NAME?	F3	Deg, R	D			4	4	0	0
957	SM-1	COC(C1=CN=CN1C)(C1=CC=C(Cl)C=C1)C1=CC2=C(C=C1)N(C)C(=O)C=C2C1=CC(C)=CC(C)=C1	#NAME?	F9	D, dying	D			4	4	0	0
958	SM-2	COC(C1=CN=CN1C)(C1=CC=C(Cl)C=C1)C1=CC=C2N(C)C(=O)C=C(C3=CC=C(Cl)C=C3)C2=C1	#NAME?	F10	Deg	D			4	4	0	0
950	PN-141	COC(C1=CC=C(Cl)C=C1)(C1=CC=CN=C1)C1=CC=C2N(C)C(=O)C=C(C3=CC=C(F)C=C3)C2=C1	#NAME?	F2	S, R, dark	D			3	4	0	0	C
954	PN-150	COC(C1=CC=C(Cl)C=C1)(C1=CC=C2N(C)C(=O)C=C(C3=CC=C(F)C=C3)C2=C1)C1=CN=C(Cl)N=C1	#NAME?	F6	Dark, R,	Deg	R, dark		2	4	2	0
865	HB-2	CN1C=CN=C1C(N)(C1=CC=C(C=C1)C(F)(F)F)C1=CC2=C(C=C1)N(C)C(=O)C=C2C1=CC=CC(Cl)=C1	#NAME?	E7	Dark, S	Deg			2	4	0	0
938	PN-070	COC1=CC=C(C=C1)C(OC)(C1=CN=CN1C)C1=CC=C2N(C)C(=O)C=C(C3=CC=C(F)C=C3)C2=C1	#NAME?	D10	Dark, O	D			2	4	0	0
952	PN-148	COC(C1=NC=CS1)(C1=CC=C(Cl)C=C1)C1=CC=C2N(C)C(=O)C=C(C3=CC=C(F)C=C3)C2=C1	#NAME?	F4	R, dark	R, deg			2	4	0	0
921	JK-27	COC(C1=CN=CN1C)(C1=CC=C(Cl)C=C1)C1=CC=C2N(C)C(=O)C=C(C3=CC=CC=C3)C2=C1	#NAME?	C3	O, dark	R, O			2	2	0	0
937	PN-062	COC(C1=CN=CN1C)(C1=CC=C2N=CC=CC2=C1)C1=CC=C2N(C)C(=O)C=C(C3=CC=C(F)C=C3)C2=C1	#NAME?	D9	Dark, O	dark	R, O		2	1	2	0
891	HB-43	CCC(O)(C1=CN=CN1C)C1=CC2=C(C=C1)N(C)C(=O)C=C2C1=CC=CC(Cl)=C1	#NAME?	H3	O, dark	O	dark	dark	2	1	1	1
908	JK-14	COC(C1=CN=CN1C)(C1=CC=C(Cl)C=C1)C1=CC2=C(C=C1)N(C)C(=O)C=C2C1=CC=CC(Cl)=C1	#NAME?	A10	Dark, O	R			2	1	0	0
942	PN-097	COC1=CC=C(C=C1OC)C(OC)(C1=CN=CN1C)C1=CC=C2N(C)C(=O)C=C(C3=CC=C(F)C=C3)C2=C1	#NAME?	E4	R, dark				2	0	0	0
910	JK-16	COC(C1=CN=CN1C)(C1=CC=C(Cl)C=C1)C1=CC2=C(C=C1)N(C)C(=O)C=C2C1=CC=CC=C1C(F)(F)F	#NAME?	B2	R, dark				2	0	0	0
955	R115776	CN1C=NC=C1[C@](N)(C1=CC=C(Cl)C=C1)C1=CC=C2N(C)C(=O)C=C(C3=CC=CC(Cl)=C3)C2=C1	#NAME?	F7	Dark, S				2	0	0	0
874	HB-28	COC1=CC(=CC=C1)C1=CC(=O)N(C)C2=C1C=C(C=C2)C(O)(C1=CN=CN1C)C1=CC=C(Cl)C=C1	#NAME?	F6	Dark	Deg	O		1	4	1	0
876	HB-3	CCC1=CC=C(C=C1)C(N)(C1=NC=CN1C)C1=CC2=C(C=C1)N(C)C(=O)C=C2C1=CC=CC(Cl)=C1	#NAME?	F8	Dark	Deg, O	O		1	4	1	0
877	HB-30	COC1=CC(=CC=C1)C1=CC(=O)N(C)C2=C1C=C(C=C2)C(N)(C1=CN=CN1C)C1=CC=C(Cl)C=C1	#NAME?	F9	Dark	Deg, O	O		1	4	1	0
906	JK-12	CN1C=NC=C1C(N)(C1=CC=C(Cl)C=C1)C1=CC=C2N(C)C(=O)C=C(C2=C1)C1=C2C=CC=CC2=CC=C1	#NAME?	A8	Dark	Deg	R		1	4	1	0
914	JK-20	CCOC(C1=CN=CN1C)(C1=CC=C(Cl)C=C1)C1=CC2=C(C=C1)N(C)C(=O)C=C2C1=CC=CC(Cl)=C1C	#NAME?	B6	O	D			1	4	0	0
898	HB-8	CN1C=CN=C1C(O)(C1=CC=C(C=C1)C(F)(F)F)C1=CC2=C(C=C1)N(C)C(=O)C=C2C1=CC=CC(Cl)=C1	#NAME?	H10	Dark	Deg			1	4	0	0
899	HB-9	CCC1=CC=C(C=C1)C(O)(C1=NC=CN1C)C1=CC2=C(C=C1)N(C)C(=O)C=C2C1=CC=CC(Cl)=C1	#NAME?	H11	Dark	Deg, O			1	4	0	0
875	HB-29	COC1=CC(=CC=C1)C1=CC(=O)N(C)C2=C1C=C(C=C2)C(OC)(C1=CN=CN1C)C1=CC=C(Cl)C=C1	#NAME?	F7	Dark	Deg			1	4	0	0
947	PN-127	COC(C1=CN=CN1C)(C1=CC=C2N(C)C(=O)C=C(C3=CC=C(F)C=C3)C2=C1)C1=CC=C2C=CC=CC2=N1	#NAME?	E9	Dark	Deg			1	4	0	0
850	CHN-27	COC(C1=CN=CN1C)(C1=CN=CN1C)C1=CC=C2N(C)C(=O)C=C(C3=CC(Cl)=CC=C3)C2=C1	#NAME?	D2	O	O, deg	n.t.	n.t.	1	4	n.t.	n.t.
889	HB-41	COC(C1=CN=CN1C)(C1=NC=CN1C)C1=CC2=C(C=C1)N(C)C(=O)C=C2C1=CC=CC(Cl)=C1	#NAME?	G11	O	R, O			1	2	0	0
846	CHN-23	CN1C=NC=C1C(O)(C1=CC=CC=C1)C1=CC=C2N(C)C(=O)C=C(C3=CC(Cl)=CC=C3)C2=C1	#NAME?	C8	Dark	R, O			1	2	0	0
945	PN-114	COC(C1=CC=C(Cl)C=C1)(C1=CC=C2N(C)C(=O)C=C(C3=CC=C(F)C=C3)C2=C1)C1=CN=CN=C1	#NAME?	E7	Dark	R			1	1	0	0
946	PN-120	COC(C1=CC2=CC=CC=C2S1)(C1=CN=CN1C)C1=CC=C2N(C)C(=O)C=C(C3=CC=C(F)C=C3)C2=C1	#NAME?	E8	Dark	Dark			1	1	0	0
833	CHN-10	CN1C=NC=C1C(N)(C1=CC=C(Cl)C=C1)C1=CC=C2N(C)C(=O)C=C(C)C2=C1	#NAME?	B5	Dark				1	0	0	0
841	CHN-18	COC(C1=CN=CN1C)(C1=CC=C(Cl)C=C1)C1=CC2=C(C=C1)N(C)C(=O)C=C2C1=CC=CS1	#NAME?	C3	Dark				1	0	0	0
848	CHN-25	CN1C=NC=C1C(N)(C1=CN=CN1C)C1=CC=C2N(C)C(=O)C=C(C3=CC(Cl)=CC=C3)C2=C1	#NAME?	C10	Dark				1	0	0	0
901	JK-03	CN1C=NC=C1C(O)(C1=CC=C(Cl)C(C)=C1)C1=CC=C2N(C)C(=O)C=C(C3=CC=CC(Cl)=C3)C2=C1	#NAME?	A3	R				1	0	0	0
907	JK-13	CN1C=NC=C1C(O)(C1=CC=C(Cl)C=C1)C1=CC2=C(C=C1)N(C)C(=O)C=C2C1=CC=CC(Cl)=C1	#NAME?	A9	Dark				1	0	0	0
909	JK-15	CN1C=NC=C1C(N)(C1=CC=C(Cl)C=C1)C1=CC2=C(C=C1)N(C)C(=O)C=C2C1=CC=CC=C1C(F)(F)F	#NAME?	A11	Dark				1	0	0	0
916	JK-22	CN1C=NC=C1C(O)(C1=CC=C(Cl)C=C1)C1=CC2=C(C=C1)N(C)C(=O)C=C2C1=CC=CC(Cl)=C1C	#NAME?	B8	Dark				1	0	0	0
929	JK-38	COC(C1=CN=CN1C)(C1=CC=C(Cl)C=C1)C1=CC=C2N(C)C(=O)C=C(C2=C1)C1=C(Cl)C=CC=C1Cl	#NAME?	C11	Dark				1	0	0	0
897	HB-7	CN1C=CN=C1C(O)(C1=CC=C(C)C=C1)C1=CC2=C(C=C1)N(C)C(=O)C=C2C1=CC=CC(Cl)=C1	#NAME?	H9		Deg			0	4	0	0	D
845	CHN-22	CN1C=NC=C1C(N)(C1=CC=CC=C1)C1=CC=C2N(C)C(=O)C=C(C3=CC(Cl)=CC=C3)C2=C1	#NAME?	C7		R, O			0	2	0	0
882	HB-35	COC(C1=CN=CN1C)(C1=CC=C(Cl)C=C1)C1=CC2=C(C=C1)N(C)C(=O)C=C2C1=CC=CN=C1	#NAME?	G4		O			0	1	0	0
834	CHN-11	CN1C=NC=C1C(O)(C1=CC=C(Cl)C=C1)C1=CC=C2N(C)C(=O)C=C(C)C2=C1	#NAME?	B6					0	0	0	0
835	CHN-12	COC(C1=CN=CN1C)(C1=CC=C(Cl)C=C1)C1=CC=C2N(C)C(=O)C=C(C)C2=C1	#NAME?	B7					0	0	0	0
839	CHN-16	CN1C=NC=C1C(N)(C1=CC=C(Cl)C=C1)C1=CC=C2N(C)C(=O)C=C(C3=CC=CS3)C2=C1	#NAME?	B11					0	0	0	0
842	CHN-19	CN1C=NC=C1C(N)(C1=CC=C(Cl)C=C1)C1=CC2=C(C=C1)N(C)C(=O)C=C2C1=COC=C1	#NAME?	C4					0	0	0	0
843	CHN-20	CN1C=NC=C1C(O)(C1=CC=C(Cl)C=C1)C1=CC2=C(C=C1)N(C)C(=O)C=C2C1=COC=C1	#NAME?	C5					0	0	0	0
844	CHN-21	COC(C1=CN=CN1C)(C1=CC=C(Cl)C=C1)C1=CC2=C(C=C1)N(C)C(=O)C=C2C1=COC=C1	#NAME?	C6					0	0	0	0
849	CHN-26	CN1C=NC=C1C(O)(C1=CN=CN1C)C1=CC=C2N(C)C(=O)C=C(C3=CC(Cl)=CC=C3)C2=C1	#NAME?	C11					0	0	0	0
851	CHN-28	CN1C=NC=C1C(N)(C1=COC=C1)C1=CC2=C(C=C1)N(C)C(=O)C=C2C1=CC=CC(Cl)=C1	#NAME?	D3					0	0	0	0
852	CHN-29	CN1C=NC=C1C(O)(C1=COC=C1)C1=CC2=C(C=C1)N(C)C(=O)C=C2C1=CC=CC(Cl)=C1	#NAME?	D4					0	0	0	0
853	CHN-30	COC(C1=COC=C1)(C1=CN=CN1C)C1=CC2=C(C=C1)N(C)C(=O)C=C2C1=CC=CC(Cl)=C1	#NAME?	D5					0	0	0	0
878	HB-31	CN1C=NC=C1C(O)(C1=CC=C(Cl)C=C1)C1=CC2=C(C=C1)N(C)C(=O)C=C2C1=CC=CC(O)=C1	#NAME?	F10					0	0	0	0
879	HB-32	COC(C1=CN=CN1C)(C1=CC=C(Cl)C=C1)C1=CC2=C(C=C1)N(C)C(=O)C=C2C1=CC=CC(O)=C1	#NAME?	F11					0	0	0	0
880	HB-33	CN1C=NC=C1C(N)(C1=CC=C(Cl)C=C1)C1=CC2=C(C=C1)N(C)C(=O)C=C2C1=CC=CC(O)=C1	#NAME?	G2					0	0	0	0
881	HB-34	CN1C=NC=C1C(O)(C1=CC=C(Cl)C=C1)C1=CC2=C(C=C1)N(C)C(=O)C=C2C1=CC=CN=C1	#NAME?	G3					0	0	0	0
883	HB-36	CN1C=NC=C1C(N)(C1=CC=C(Cl)C=C1)C1=CC2=C(C=C1)N(C)C(=O)C=C2C1=CC=CN=C1	#NAME?	G5					0	0	0	0
884	HB-37	CN1C=NC=C1C(O)C1=CC=C2N(C)C(=O)C=C(C3=CC=CC(Cl)=C3)C2=C1	#NAME?	G6					0	0	0	0
885	HB-38	COC(C1=CN=CN1C)C1=CC2=C(C=C1)N(C)C(=O)C=C2C1=CC=CC(Cl)=C1	#NAME?	G7					0	0	0	0
886	HB-39	CN1C=NC=C1C(N)C1=CC2=C(C=C1)N(C)C(=O)C=C2C1=CC=CC(Cl)=C1	#NAME?	G8					0	0	0	0
888	HB-40	CN1C=CN=C1C(O)(C1=CN=CN1C)C1=CC2=C(C=C1)N(C)C(=O)C=C2C1=CC=CC(Cl)=C1	#NAME?	G10					0	0	0	0
890	HB-42	CN1C=CN=C1C(N)(C1=CN=CN1C)C1=CC2=C(C=C1)N(C)C(=O)C=C2C1=CC=CC(Cl)=C1	#NAME?	H2					0	0	0	0
893	HB-45	CCC(N)(C1=CN=CN1C)C1=CC2=C(C=C1)N(C)C(=O)C=C2C1=CC=CC(Cl)=C1	#NAME?	H5					0	0	0	0
894	HB-46	CN1C=NC=C1C(O)(C1=CC=CO1)C1=CC2=C(C=C1)N(C)C(=O)C=C2C1=CC=CC(Cl)=C1	#NAME?	H6					0	0	0	0
903	JK-07	CN1C=NC=C1C(O)(C1=CC=C(Cl)C=C1)C1=CC=C2NC(=O)C=C(C3=CC=CC=C3C)C2=C1	#NAME?	A5					0	0	0	0
915	JK-21	CCCOC(C1=CN=CN1C)(C1=CC=C(Cl)C=C1)C1=CC2=C(C=C1)N(C)C(=O)C=C2C1=CC=CC(Cl)=C1C	#NAME?	B7					0	0	0	0
943	PN-103	COC(C1=CN=CN1C)(C1=CC=C(Cl)C(=C1)C(C)C)C1=CC=C2N(C)C(=O)C=C(C3=CC=C(F)C=C3)C2=C1	#NAME?	E5					0	0	0	0
												n.t. = not tested
